# Supplementary material for: Identification of estrogen responsive genes using esophageal squamous cell carcinoma (ESCC) as a model
Source: BMC Syst Biol. 2012 Oct 26;6:135. doi: 10.1186/1752-0509-6-135 (PMC3495646; doi:10.1186/1752-0509-6-135)
Supplement: Additional file 1 — ESCC genes categorized based on ERE predictions and experimental evidence of estrogen responsiveness. Appendix I.xls contains all the 418 ESCC genes tabulated based on ERE predictions and experimental evidence of estrogen responsiveness. [file 1752-0509-6-135-S1.xls]

## Sheet: W_ERE_EXP
ESCC genes with predicted EREs in their promoters and known to be responsive to estrogen (class C1)
Gene Symbol	EntrezID	TSS	CTSS	Chromosome	Strand	TSSStart	SequenceStart	SequenceStop	Promoter Size	Total Tags	RepTags	Distance	ERE Predictions
ABL1	25	T09F07E6FAFC	C09F07E6FAFC	chr9	+	132578044	132576844	132578244	1400	13	3	1047	634	TT-GGTCA-GGC-TGGTC-TC	known	pattern
ABL1	25	T09F07E6FBCC	C09F07E6FBCC	chr9	+	132578252	132577052	132578452	1400	37	9	865	426	TT-GGTCA-GGC-TGGTC-TC	known	pattern
ABL1	25	T09F07E6FBFD	C09F07E6FBFD	chr9	+	132578301	132577101	132578501	1400	9	6	809	377	TT-GGTCA-GGC-TGGTC-TC	known	pattern
ANXA2	302	T15R037B8B75	C15R037B8B75	chr15	-	58428277	58428077	58429477	1400	7	7	-1616	928	AG-TGTCA-GCC-TGCCC-TG	new	pattern
APC	324	T05F06B00439	C05F06B00439	chr5	+	112198713	112197513	112198913	1400	5	3	-97226	394	CG-GCTCA-CTG-CGACC-TC	new	pattern
BCL2	596	T18R0383753E	C18R0383753E	chr18	-	58946878	58946678	58948078	1400	33	11	-5298	1240	GA-AGTCA-ACA-TGCCT-GC	new	pattern
BCL2L1	598	T20R01C5892A	C20R01C5892A	chr20	-	29722922	29722722	29724122	1400	8	5	-6980	380	TT-GGTCA-GGC-TGGTC-TT	new	pattern
BCL2L1	598	T20R01C5892A	C20R01C5892A	chr20	-	29722922	29722722	29724122	1400	8	5	-6980	458	TG-AGTCA-TTG-TGCCC-GG	new	pattern
CDC2	983	T10F03B498BF	C10F03B498BF	chr10	+	62167231	62166031	62167431	1400	7	6	38459	1048	CA-AATCA-CCA-TGACC-TA	new	pattern
CDKN1A	1026	T06F0230D425	C06F0230D425	chr6	+	36754469	36753269	36754669	1400	774	483	3	605	AA-AATCA-TTC-TGGCC-TC	new	pattern
CDX1	1044	T05F08E92640	C05F08E92640	chr5	+	149497408	149496208	149497608	1400	139	86	29145	442	CA-GGGCA-GTG-TGCCT-GG	new	pattern
CLU	1191	T08R01A3FB63	C08R01A3FB63	chr8	-	27523939	27523739	27525139	1400	22	8	-13551	1357	TG-GGTCT-GGG-TGCCT-GT	new	pattern
CLDN4	1364	T07F04581C3F	C07F04581C3F	chr7	+	72883263	72882063	72883463	1400	358	75	-132	903	TG-GGTCT-GGT-TGCCC-CC	new	pattern
CTNNA1	1495	T05F083B7FCD	C05F083B7FCD	chr5	+	138117069	138115869	138117269	1400	504	56	22	185	AA-GGTGG-CTC-TAGCC-TG	new	pattern
CTNNB1	1499	T03F0274EA18	C03F0274EA18	chr3	+	41216536	41215336	41216736	1400	6	3	-532	1029	CC-GGTCG-CGC-TGCCT-CT	new	pattern
CTSD	1509	T11R001A5981	C11R001A5981	chr11	-	1726849	1726649	1728049	1400	5	3	3730	252	CG-GGACA-CTT-TGCCC-TG	new	pattern
CTSD	1509	T11R001A59B6	C11R001A59B6	chr11	-	1726902	1726702	1728102	1400	5	3	3682	305	CG-GGACA-CTT-TGCCC-TG	new	pattern
CTSD	1509	T11R001A6B3F	C11R001A6B3F	chr11	-	1731391	1731191	1732591	1400	9	3	-810	11	GG-GGTCA-GAC-CAGCC-CT	new	pattern
DAB2	1601	T05R0259A87B	C05R0259A87B	chr5	-	39430267	39430067	39431467	1400	7	3	-21747	1320	AT-GGTCA-GCC-CGACC-AA	new	pattern
NQO1	1728	T16R0412730C	C16R0412730C	chr16	-	68317964	68317764	68319164	1400	769	272	-17134	736	GC-AGTCA-CAG-TGACT-CA	known	pattern
EFNB2	1948	T13R06511B39	C13R06511B39	chr13	-	105978681	105978481	105979881	1400	6	4	-38567	400	CA-GGACA-CAT-TGTCC-CT	new	pattern
EFNB2	1948	T13R06512E8E	C13R06512E8E	chr13	-	105983630	105983430	105984830	1400	13	10	-43518	346	GC-GGTCT-CGA-TGGCC-GA	new	pattern
EGFR	1956	T07F0347ACD5	C07F0347ACD5	chr7	+	55028949	55027749	55029149	1400	5	5	25270	776	GG-GGTCA-GCC-TGCCC-TA	new	pattern
EGFR	1956	T07F03480EB7	C07F03480EB7	chr7	+	55054007	55052807	55054207	1400	21	5	215	853	GC-GGGCA-CGG-CGACC-TC	new	pattern
EGFR	1956	T07F03480EEA	C07F03480EEA	chr7	+	55054058	55052858	55054258	1400	5	4	161	802	GC-GGGCA-CGG-CGACC-TC	new	pattern
EGFR	1956	T07F03480F7D	C07F03480F7D	chr7	+	55054205	55053005	55054405	1400	589	65	66	655	GC-GGGCA-CGG-CGACC-TC	new	pattern
EGFR	1956	T07F0348102B	C07F0348102B	chr7	+	55054379	55053179	55054579	1400	7	4	-143	481	GC-GGGCA-CGG-CGACC-TC	new	pattern
EGFR	1956	T07F03481051	C07F03481051	chr7	+	55054417	55053217	55054617	1400	58	10	-192	443	GC-GGGCA-CGG-CGACC-TC	new	pattern
EGFR	1956	T07F03481158	C07F03481158	chr7	+	55054680	55053480	55054880	1400	15	3	-443	180	GC-GGGCA-CGG-CGACC-TC	new	pattern
ENO3	2023	T01R00870718	C01R00870718	chr1	-	8849176	8848976	8850376	1400	5	3	-5507	205	CA-GGTGA-CAA-TAGCC-TG	new	pattern
MDS1	2122	T03R0A26D0B7	C03R0A26D0B7	chr3	-	170315959	170315759	170317159	1400	6	4	-30695	182	TG-AGTCA-TGC-CAACC-CG	new	pattern
MDS1	2122	T03R0A26D50C	C03R0A26D50C	chr3	-	170317068	170316868	170318268	1400	5	3	-31787	266	AA-GGTTA-GCA-CAACC-AC	new	pattern
MDS1	2122	T03R0A26D50C	C03R0A26D50C	chr3	-	170317068	170316868	170318268	1400	5	3	-31787	1291	TG-AGTCA-TGC-CAACC-CG	new	pattern
FGF4	2249	T11R0421678A	C11R0421678A	chr11	-	69298058	69297858	69299258	1400	7	3	-1063	265	GC-GGTCC-TGC-TGGCC-TT	new	pattern
FLT1	2321	T13R01AA206D	C13R01AA206D	chr13	-	27926637	27926437	27927837	1400	32	24	-152830	190	TA-GGTCT-CTA-TGATC-CA	new	pattern
FN1	2335	T02R0CDFC7B3	C02R0CDFC7B3	chr2	-	215992243	215992043	215993443	1400	364	103	-58795	322	TG-GGTCA-GGC-TGGTC-TC	new	pattern
FN1	2335	T02R0CDFDEBD	C02R0CDFDEBD	chr2	-	215998141	215997941	215999341	1400	23	5	-64646	357	AA-GGTGG-AGG-TGACC-TC	new	pattern
GAPDH	2597	T12F0063651F	C12F0063651F	chr12	+	6513951	6512751	6514151	1400	93	20	66	456	CA-GGACA-TCG-TGACC-TT	new	pattern
GAPDH	2597	T12F00636637	C12F00636637	chr12	+	6514231	6513031	6514431	1400	21	3	-297	176	CA-GGACA-TCG-TGACC-TT	new	pattern
GATA4	2626	T08F00B0A470	C08F00B0A470	chr8	+	11576432	11575232	11576632	1400	5	3	22731	624	AT-GGTCA-CTG-TGTCC-CC	new	pattern
GATA4	2626	T08F00B0D09C	C08F00B0D09C	chr8	+	11587740	11586540	11587940	1400	60	55	11423	148	CA-GGCCA-CAG-CAACC-TG	new	pattern
HOXC4	3221	T12F03246972	C12F03246972	chr12	+	52717938	52716738	52718138	1400	63	11	-20980	282	CA-GGGCA-CAC-CAGCC-CC	new	pattern
HOXC4	3221	T12F03246972	C12F03246972	chr12	+	52717938	52716738	52718138	1400	63	11	-20980	857	AA-GATCA-ACA-CGACC-TC	new	pattern
HOXC4	3221	T12F032469A6	C12F032469A6	chr12	+	52717990	52716790	52718190	1400	23	9	-21081	230	CA-GGGCA-CAC-CAGCC-CC	new	pattern
HOXC4	3221	T12F032469A6	C12F032469A6	chr12	+	52717990	52716790	52718190	1400	23	9	-21081	805	AA-GATCA-ACA-CGACC-TC	new	pattern
HOXC9	3225	T12F0323C141	C12F0323C141	chr12	+	52674881	52673681	52675081	1400	66	5	5268	1352	TG-GGTCT-CTC-TGCCT-GA	new	pattern
HSPA4	3308	T05F07E4C83C	C05F07E4C83C	chr5	+	132433980	132432780	132434180	1400	11	6	-18407	266	TT-GGTCA-CGC-TGGTC-TT	new	pattern
ID1	3397	T20F01C48AB7	C20F01C48AB7	chr20	+	29657783	29656583	29657983	1400	13	3	-1029	638	GG-GGTCT-TTC-TGCCC-AG	new	pattern
ID1	3397	T20F01C48AB7	C20F01C48AB7	chr20	+	29657783	29656583	29657983	1400	13	3	-1029	1110	GA-GGCCA-GCG-CAGCC-CC	new	pattern
ID1	3397	T20F01C48AB7	C20F01C48AB7	chr20	+	29657783	29656583	29657983	1400	13	3	-1029	325	CA-GGGCA-GGG-TGGCC-AG	new	pattern
ID1	3397	T20F01C48AB7	C20F01C48AB7	chr20	+	29657783	29656583	29657983	1400	13	3	-1029	406	AA-GGTCC-ACC-TGCCT-CC	new	pattern
ID1	3397	T20F01C48AB7	C20F01C48AB7	chr20	+	29657783	29656583	29657983	1400	13	3	-1029	1050	TT-GGTCA-ATG-CAGCC-CT	new	pattern
ID1	3397	T20F01C48AB7	C20F01C48AB7	chr20	+	29657783	29656583	29657983	1400	13	3	-1029	1037	TT-GGTCA-GGA-CAGCC-CA	new	pattern
ID1	3397	T20F01C48AB7	C20F01C48AB7	chr20	+	29657783	29656583	29657983	1400	13	3	-1029	744	TT-AGTCA-GGC-TGATC-TC	new	pattern
ID1	3397	T20F01C48AB7	C20F01C48AB7	chr20	+	29657783	29656583	29657983	1400	13	3	-1029	1235	TG-AGTCA-GGC-TGCCC-CG	new	pattern
ID1	3397	T20F01C48AB7	C20F01C48AB7	chr20	+	29657783	29656583	29657983	1400	13	3	-1029	897	GA-CGTCA-AAC-TGCCC-TC	new	pattern
ID1	3397	T20F01C48AB7	C20F01C48AB7	chr20	+	29657783	29656583	29657983	1400	13	3	-1029	520	TT-GGTCA-GGC-TGGTC-TC	known	pattern
ID1	3397	T20F01C48AB7	C20F01C48AB7	chr20	+	29657783	29656583	29657983	1400	13	3	-1029	37	AA-AGCCA-AAG-TGACC-AA	new	pattern
ID1	3397	T20F01C48AB7	C20F01C48AB7	chr20	+	29657783	29656583	29657983	1400	13	3	-1029	1291	CG-GGTCA-TGG-CGCCC-CG	new	pattern
ID1	3397	T20F01C48AB7	C20F01C48AB7	chr20	+	29657783	29656583	29657983	1400	13	3	-1029	1033	AG-AGTCA-CCC-TGGCC-CG	new	pattern
ID1	3397	T20F01C48AB7	C20F01C48AB7	chr20	+	29657783	29656583	29657983	1400	13	3	-1029	794	AA-GGTCA-CGG-TGGCC-AC	known	pattern
ID1	3397	T20F01C48AB7	C20F01C48AB7	chr20	+	29657783	29656583	29657983	1400	13	3	-1029	850	CA-CGTCA-CTG-TGACC-TA	new	pattern
ID1	3397	T20F01C48AB7	C20F01C48AB7	chr20	+	29657783	29656583	29657983	1400	13	3	-1029	1287	CT-GGTCC-TCC-TGACT-GG	new	pattern
ID1	3397	T20F01C48AB7	C20F01C48AB7	chr20	+	29657783	29656583	29657983	1400	13	3	-1029	58	AG-GGGCA-TGT-TGACC-CA	new	pattern
ID1	3397	T20F01C48AB7	C20F01C48AB7	chr20	+	29657783	29656583	29657983	1400	13	3	-1029	332	GA-GGACA-GAA-TGCCC-TC	new	pattern
ID1	3397	T20F01C48AB7	C20F01C48AB7	chr20	+	29657783	29656583	29657983	1400	13	3	-1029	906	GC-AGTCA-CCG-TGGTC-CT	new	pattern
IGF1R	3480	T15F05CC041F	C15F05CC041F	chr15	+	97256479	97255279	97256679	1400	5	3	-246191	233	CC-AGTCA-CAG-TGGCT-CA	new	pattern
IGF1R	3480	T15F05CC12C5	C15F05CC12C5	chr15	+	97260229	97259029	97260429	1400	9	9	-249941	1284	TT-GGTCT-CCT-TGTCC-TT	new	pattern
IGF1R	3480	T15F05CC17A8	C15F05CC17A8	chr15	+	97261480	97260280	97261680	1400	5	4	-251192	33	TT-GGTCT-CCT-TGTCC-TT	new	pattern
IGF2	3481	T11R00203063	C11R00203063	chr11	-	2109539	2109339	2110739	1400	21	4	-2579	477	TG-AGTCA-AAT-TGGCC-TG	new	pattern
IGF2	3481	T11R002030C6	C11R002030C6	chr11	-	2109638	2109438	2110838	1400	40	14	-2692	576	TG-AGTCA-AAT-TGGCC-TG	new	pattern
IGF2	3481	T11R0020310A	C11R0020310A	chr11	-	2109706	2109506	2110906	1400	31	7	-2736	644	TG-AGTCA-AAT-TGGCC-TG	new	pattern
IGF2	3481	T11R0020313A	C11R0020313A	chr11	-	2109754	2109554	2110954	1400	25	13	-2808	692	TG-AGTCA-AAT-TGGCC-TG	new	pattern
IGF2	3481	T11R00203166	C11R00203166	chr11	-	2109798	2109598	2110998	1400	17	13	-2852	736	TG-AGTCA-AAT-TGGCC-TG	new	pattern
IGF2	3481	T11R00203190	C11R00203190	chr11	-	2109840	2109640	2111040	1400	20	4	-2873	778	TG-AGTCA-AAT-TGGCC-TG	new	pattern
IGF2	3481	T11R00203254	C11R00203254	chr11	-	2110036	2109836	2111236	1400	2060	468	-2918	974	TG-AGTCA-AAT-TGGCC-TG	new	pattern
IGF2	3481	T11R002032EE	C11R002032EE	chr11	-	2110190	2109990	2111390	1400	338	76	-3183	1128	TG-AGTCA-AAT-TGGCC-TG	new	pattern
IL6R	3570	T01F09192B5F	C01F09192B5F	chr1	+	152644447	152643247	152644647	1400	23	5	-102	654	CA-GGTCT-ATC-TGACT-GC	new	pattern
IL6R	3570	T01F09192BAD	C01F09192BAD	chr1	+	152644525	152643325	152644725	1400	42	3	-176	576	CA-GGTCT-ATC-TGACT-GC	new	pattern
ITGA6	3655	T02F0A50A70A	C02F0A50A70A	chr2	+	173057802	173056602	173058002	1400	7	3	-57186	387	TT-GGTCA-GGC-TGGTC-TC	known	pattern
ITGA6	3655	T02F0A50A76A	C02F0A50A76A	chr2	+	173057898	173056698	173058098	1400	32	8	-57258	291	TT-GGTCA-GGC-TGGTC-TC	known	pattern
ITGA6	3655	T02F0A50A87B	C02F0A50A87B	chr2	+	173058171	173056971	173058371	1400	18	8	-57512	18	TT-GGTCA-GGC-TGGTC-TC	known	pattern
KDR	3791	T04R0350F74B	C04R0350F74B	chr4	-	55637835	55637635	55639035	1400	6	6	1590	1294	TG-GGTCA-GGC-TGGCC-TT	new	pattern
KIT	3815	T04F034A92C1	C04F034A92C1	chr4	+	55218881	55217681	55219081	1400	378	97	112	547	GA-GGCCA-CGC-CGACC-AA	new	pattern
LCN2	3934	T09F07BEE741	C09F07BEE741	chr9	+	129951553	129950353	129951753	1400	37	10	-13	380	AT-GGTCT-CAG-TGACC-TC	new	pattern
MCM4	4173	T08F02EC40A7	C08F02EC40A7	chr8	+	49037479	49036279	49037679	1400	12	5	-1431	263	TG-AGTCA-TAA-TGCCC-CA	new	pattern
MET	4233	T07F06EC9654	C07F06EC9654	chr7	+	116168276	116167076	116168476	1400	6	3	-68580	781	CA-GGGCA-CAA-TGTCC-CT	new	pattern
MUC6	4588	T11R000F6745	C11R000F6745	chr11	-	1009477	1009277	1010677	1400	6	4	-6638	174	CT-GGTCC-CCA-TGGCC-CT	new	pattern
MUC6	4588	T11R000F6A1D	C11R000F6A1D	chr11	-	1010205	1010005	1011405	1400	15	7	-7366	902	CT-GGTCC-CCA-TGGCC-CT	new	pattern
NP	4860	T14F013149F1	C14F013149F1	chr14	+	20007409	20006209	20007609	1400	57	30	8	112	CA-GGTCA-CTG-CAACC-TC	new	pattern
PBX1	5087	T01F09B4110C	C01F09B4110C	chr1	+	162795788	162794588	162795988	1400	9	3	-226	1133	GG-GGTCG-GGA-TGGCC-GG	new	pattern
RARA	5914	T17F0221073D	C17F0221073D	chr17	+	35718973	35717773	35719173	1400	23	7	14	348	GA-GGTCC-CTC-TGCCC-CT	new	pattern
RARA	5914	T17F02213EF7	C17F02213EF7	chr17	+	35733239	35732039	35733439	1400	5	5	-14267	230	AG-TGTCA-CCG-TGACC-CA	new	pattern
RARB	5915	T03F0184DAEC	C03F0184DAEC	chr3	+	25484012	25482812	25484212	1400	38	8	-39246	83	TT-GGTCA-GGC-TGGTC-TC	known	pattern
RBL2	5934	T16F03198981	C16F03198981	chr16	+	52005249	52004049	52005449	1400	6	4	20652	1353	TT-GGTCG-GGC-TGGTC-TC	new	pattern
RXRA	6256	T09F08217724	C09F08217724	chr9	+	136410916	136409716	136411116	1400	17	16	-52685	859	CA-AGTCA-GAT-TGTCC-TG	new	pattern
S100A10	6281	T01R08F45E53	C01R08F45E53	chr1	-	150232659	150232459	150233859	1400	8	3	-10624	476	GA-GGTCG-ATA-GGACT-CC	new	pattern
S100A10	6281	T01R08F45F62	C01R08F45F62	chr1	-	150232930	150232730	150234130	1400	184	30	-10859	747	GA-GGTCG-ATA-GGACT-CC	new	pattern
SKIL	6498	T03F0A396CBC	C03F0A396CBC	chr3	+	171535548	171534348	171535748	1400	24	18	22660	1136	AA-GGTCT-TTA-TGACC-TG	new	pattern
SRC	6714	T20F021C47E4	C20F021C47E4	chr20	+	35407844	35406644	35408044	1400	45	4	-1238	999	GA-GGGCA-TTT-TGGCC-TG	new	pattern
SRC	6714	T20F021C4838	C20F021C4838	chr20	+	35407928	35406728	35408128	1400	176	29	-1416	915	GA-GGGCA-TTT-TGGCC-TG	new	pattern
AURKA	6790	T20R033E16A6	C20R033E16A6	chr20	-	54400678	54400478	54401878	1400	35	4	-22750	1005	CA-GGTCT-GGC-TGGCC-GT	new	pattern
TERT	7015	T05R0013C2D7	C05R0013C2D7	chr5	-	1295063	1294863	1296263	1400	11	4	11236	41	CG-GGTCA-GCC-CAACC-CC	new	pattern
TPM1	7168	T15F03A4D4F8	C15F03A4D4F8	chr15	+	61134072	61132872	61134272	1400	14	5	-12163	266	TT-GGTCA-GGC-TGGTC-TC	known	pattern
TPM1	7168	T15F03A4D4F8	C15F03A4D4F8	chr15	+	61134072	61132872	61134272	1400	14	5	-12163	579	CT-GGTCT-CCA-TGCCC-AG	new	pattern
VEGFA	7422	T06F029D06FA	C06F029D06FA	chr6	+	43845370	43844170	43845570	1400	6	3	561	920	CC-AGTCA-CTC-CAGCC-TG	new	pattern
VEGFA	7422	T06F029D086D	C06F029D086D	chr6	+	43845741	43844541	43845941	1400	5	3	191	549	CC-AGTCA-CTC-CAGCC-TG	new	pattern
VEGFA	7422	T06F029D0926	C06F029D0926	chr6	+	43845926	43844726	43846126	1400	14045	3244	37	364	CC-AGTCA-CTC-CAGCC-TG	new	pattern
WT1	7490	T11R01EE8567	C11R01EE8567	chr11	-	32408935	32408735	32410135	1400	10	4	-43008	1266	GA-GGTCT-GCG-TGTCC-GG	new	pattern
NDRG1	10397	T08R0801A109	C08R0801A109	chr8	-	134324489	134324289	134325689	1400	5	3	-5873	1123	GG-GGTCA-GCC-CAGCC-TC	new	pattern
CADM1	23705	T11R06D3F6E4	C11R06D3F6E4	chr11	-	114554596	114554396	114555796	1400	54	18	-4346	736	AT-AGTCA-GGT-CAGCC-CC	new	pattern
PABPC1	26986	T08R061164DC	C08R061164DC	chr8	-	101803228	101803028	101804428	1400	10	3	-18861	14	AA-AGCCA-CTT-TGACC-AA	new	pattern
OSR1	130497	T02R01283138	C02R01283138	chr2	-	19411256	19411056	19412456	1400	53	5	3515	172	CT-GGTCC-CAG-TGACT-GT	new	pattern
OSR1	130497	T02R01283138	C02R01283138	chr2	-	19411256	19411056	19412456	1400	53	5	3515	1037	GT-GGTCT-CCC-TGCCC-GC	new	pattern
ESCC genes with predicted EREs in their promoters but not known to be responsive to estrogen (class C2)
Gene Symbol	EntrezID	TSS	CTSS	Chromosome	Strand	TSSStart	SequenceStart	SequenceStop	Promoter Size	Total Tags	RepTags	Distance:	ERE Predictions
ACTN4	81	T19F029CFFE2	C19F029CFFE2	chr19	+	43843554	43842354	43843754	1400	7	3	-13383	726	TT-GGTCA-GGC-TGGCC-TT	new	pattern
ACTN4	81	T19F029D9BDC	C19F029D9BDC	chr19	+	43883484	43882284	43883684	1400	39	14	-53316	1058	GG-GGCCA-GAG-TGGCC-TG	new	pattern
ACTN4	81	T19F029DBE32	C19F029DBE32	chr19	+	43892274	43891074	43892474	1400	10	8	-62100	1179	AA-GGGCA-AGG-TGGCT-GA	new	pattern
ACTN4	81	T19F029DD0C0	C19F029DD0C0	chr19	+	43897024	43895824	43897224	1400	6	3	-66842	1268	GA-GGTCA-CTG-TGACT-CT	new	pattern
ATM	472	T11F0669D4A8	C11F0669D4A8	chr11	+	107599016	107597816	107599216	1400	55	3	-182	562	AA-GGTCC-TTC-TGTCC-AG	new	pattern
BAX	581	T19F033A5DEB	C19F033A5DEB	chr19	+	54156779	54155579	54156979	1400	9	7	-6850	57	TT-GGTCA-GGC-TGGTC-TT	new	pattern
BMP6	654	T06F007686F4	C06F007686F4	chr6	+	7767796	7766596	7767996	1400	5	5	-95787	686	TT-GGTCT-TGT-TGCCC-AG	new	pattern
BMP6	654	T06F0076E486	C06F0076E486	chr6	+	7791750	7790550	7791950	1400	7	3	-119739	40	AA-GGTGG-GGC-TGGCC-CC	new	pattern
CALR	811	T19F00C5082D	C19F00C5082D	chr19	+	12912685	12911485	12912885	1400	41	6	-2210	1303	CA-GGTGA-GTC-TGACT-CA	new	pattern
RUNX3	864	T01R017FF283	C01R017FF283	chr1	-	25162371	25162171	25163571	1400	6	6	-63707	132	GT-GGTCT-CTG-TGGTC-TC	new	pattern
RUNX3	864	T01R017FF283	C01R017FF283	chr1	-	25162371	25162171	25163571	1400	6	6	-63707	1117	TG-GGTCT-GCC-TGCCT-GC	new	pattern
CDC25B	994	T20F00383158	C20F00383158	chr20	+	3682648	3681448	3682848	1400	6	4	41753	1134	AA-GGCCA-CTC-CACCC-CC	new	pattern
CDC25B	994	T20F0038F8EC	C20F0038F8EC	chr20	+	3733740	3732540	3733940	1400	6	6	-9339	113	CT-GGTCC-ATA-TGACT-GC	new	pattern
CDH1	999	T16F04039AE1	C16F04039AE1	chr16	+	67345121	67343921	67345321	1400	38	23	-16425	1324	CA-GGGCA-CGG-TGGCC-GA	new	pattern
CSTB	1476	T21R029FB389	C21R029FB389	chr21	-	44020617	44020417	44021817	1400	154	11	-2323	914	CC-GGTCC-GTG-TGACT-CG	new	pattern
DNMT1	1786	T19R009AB2E0	C19R009AB2E0	chr19	-	10138336	10138136	10139536	1400	13	4	-33267	445	AA-GATCA-GCC-TGGCC-AA	new	pattern
DSP	1832	T06F0072B44E	C06F0072B44E	chr6	+	7517262	7516062	7517462	1400	7	4	-30393	1156	GA-GGGCA-GGA-TGACT-CT	new	pattern
EPHA2	1969	T01R00F98B55	C01R00F98B55	chr1	-	16354133	16353933	16355333	1400	9	3	-30695	612	TT-GGTCG-CAC-GGGCC-TC	new	pattern
ERCC2	2068	T19R0303913C	C19R0303913C	chr19	-	50565436	50565236	50566636	1400	11	5	-18733	396	TT-GGTCA-GGC-TGGTC-TT	new	pattern
ETS2	2114	T21F0254E0A0	C21F0254E0A0	chr21	+	39116960	39115760	39117160	1400	11	5	-17212	923	GA-GGTCG-CCG-GGACC-AC	new	pattern
ETS2	2114	T21F0254E128	C21F0254E128	chr21	+	39117096	39115896	39117296	1400	24	7	-17368	787	GA-GGTCG-CCG-GGACC-AC	new	pattern
ETS2	2114	T21F0254E24F	C21F0254E24F	chr21	+	39117391	39116191	39117591	1400	20	8	-17655	492	GA-GGTCG-CCG-GGACC-AC	new	pattern
ETS2	2114	T21F0254E2D4	C21F0254E2D4	chr21	+	39117524	39116324	39117724	1400	9	3	-17804	359	GA-GGTCG-CCG-GGACC-AC	new	pattern
FGFR4	2264	T05F0A843489	C05F0A843489	chr5	+	176436361	176435161	176436561	1400	6	6	10166	32	TA-GGTCA-CTG-CAGCC-TC	new	pattern
FHIT	2272	T03R03A24F58	C03R03A24F58	chr3	-	60968792	60968592	60969992	1400	66	39	-1258696	1270	CA-GGTGA-AAT-TAACC-TG	new	pattern
GATA6	2627	T18F0112BFD1	C18F0112BFD1	chr18	+	18005969	18004769	18006169	1400	12	3	-2526	891	CC-GGTCT-ACG-TGCCC-AC	new	pattern
SFN	2810	T01F019CD661	C01F019CD661	chr1	+	27055713	27054513	27055913	1400	10	6	6507	504	GA-GGCCA-TCC-TGTCC-CC	new	pattern
GPX3	2878	T05F08F6BD67	C05F08F6BD67	chr5	+	150388071	150386871	150388271	1400	9	4	-7878	573	AG-GGTCT-CAT-TGGCC-CA	new	pattern
GRB7	2886	T17F02184FDB	C17F02184FDB	chr17	+	35147739	35146539	35147939	1400	49	3	22	958	CA-GGTGG-TCG-GGACT-CT	new	pattern
GRB7	2886	T17F02185167	C17F02185167	chr17	+	35148135	35146935	35148335	1400	118	21	-364	562	CA-GGTGG-TCG-GGACT-CT	new	pattern
HIC1	3090	T17F001D11FB	C17F001D11FB	chr17	+	1905147	1903947	1905347	1400	215	93	-106	1235	CA-GGACA-GAC-CGACC-GG	new	pattern
HIC1	3090	T17F001D1223	C17F001D1223	chr17	+	1905187	1903987	1905387	1400	8	4	-169	1195	CA-GGACA-GAC-CGACC-GG	new	pattern
HLA-C	3106	T06R01DF9F64	C06R01DF9F64	chr6	-	31432548	31432348	31433748	1400	10	5	-2899	838	CT-GGTCA-TGG-CGCCC-CG	new	pattern
PDX1	3651	T13F01A208FB	C13F01A208FB	chr13	+	27396347	27395147	27396547	1400	8	3	-4167	423	CT-GGCCA-ACG-TGACC-CC	new	pattern
JAG2	3714	T14R063C89CC	C14R063C89CC	chr14	-	104630732	104630532	104631932	1400	9	7	48407	230	CA-GCTCA-GCC-TGCCC-TC	new	pattern
JAG2	3714	T14R063C89CC	C14R063C89CC	chr14	-	104630732	104630532	104631932	1400	9	7	48407	793	CC-AGTCA-AGC-CACCC-CA	new	pattern
CD82	3732	T11F02A6FE32	C11F02A6FE32	chr11	+	44498482	44497282	44498682	1400	17	9	45235	116	GT-AGTCA-GCT-TGGCC-TG	new	pattern
KRT13	3860	T17R02333152	C17R02333152	chr17	-	36909394	36909194	36910594	1400	58	58	1382	813	GG-AGTCA-TCC-TGGCC-TC	new	pattern
LAMC2	3918	T01F0AD047C6	C01F0AD047C6	chr1	+	181422022	181420822	181422222	1400	190	20	79	363	AA-GGTCA-GCC-TGCCC-AA	new	pattern
LOXL2	4017	T08R016224CB	C08R016224CB	chr8	-	23209163	23208963	23210363	1400	6	5	1211	1128	CA-GGGGA-TGC-TGACC-CA	new	pattern
LOXL2	4017	T08R01628357	C08R01628357	chr8	-	23233367	23233167	23234567	1400	15	8	-22988	1169	GA-GGCCA-TGG-TGGTC-TG	new	pattern
LOXL2	4017	T08R01628357	C08R01628357	chr8	-	23233367	23233167	23234567	1400	15	8	-22988	1335	CA-GAGCA-AGT-TGCCC-TG	new	pattern
LOXL2	4017	T08R016283A7	C08R016283A7	chr8	-	23233447	23233247	23234647	1400	5	3	-23069	1249	GA-GGCCA-TGG-TGGTC-TG	new	pattern
LOXL2	4017	T08R016283C8	C08R016283C8	chr8	-	23233480	23233280	23234680	1400	6	4	-23106	1282	GA-GGCCA-TGG-TGGTC-TG	new	pattern
LOXL2	4017	T08R0162B82E	C08R0162B82E	chr8	-	23246894	23246694	23248094	1400	15	4	-36520	969	GG-CGTCA-TGA-TGCCC-TG	new	pattern
LOXL2	4017	T08R0162B8AD	C08R0162B8AD	chr8	-	23247021	23246821	23248221	1400	10	4	-36626	1096	GG-CGTCA-TGA-TGCCC-TG	new	pattern
TACSTD1	4072	T02F02D40719	C02F02D40719	chr2	+	47449881	47448681	47450081	1400	64	7	118	546	TT-GGTCA-GGC-TGGTC-TC	known	pattern
TACSTD1	4072	T02F02D40762	C02F02D40762	chr2	+	47449954	47448754	47450154	1400	516	162	21	473	TT-GGTCA-GGC-TGGTC-TC	known	pattern
MDM2	4193	T12F0405CD2F	C12F0405CD2F	chr12	+	67489071	67487871	67489271	1400	15	5	-802	986	GA-GGTCC-GGA-TGATC-GC	new	pattern
MGAT5	4249	T02F0807A47B	C02F0807A47B	chr2	+	134718587	134717387	134718787	1400	10	5	7051	78	CC-AGTCA-GGC-TGACC-CA	new	pattern
MGAT5	4249	T02F0807A47B	C02F0807A47B	chr2	+	134718587	134717387	134718787	1400	10	5	7051	642	GG-GGCCA-TTT-TGGCC-TG	new	pattern
MGAT5	4249	T02F08090E08	C02F08090E08	chr2	+	134811144	134809944	134811344	1400	6	6	-85506	1075	CA-GGCCA-TAT-TGGTC-TC	new	pattern
MKI67	4288	T10R07BC8C6D	C10R07BC8C6D	chr10	-	129797229	129797029	129798429	1400	22	11	-12296	464	CA-GGGCA-TGG-CAACC-TT	new	pattern
MKI67	4288	T10R07BC8C6D	C10R07BC8C6D	chr10	-	129797229	129797029	129798429	1400	22	11	-12296	1357	CC-AGTCA-TTA-CAACC-AG	new	pattern
MMP2	4313	T16F03390C37	C16F03390C37	chr16	+	54070327	54069127	54070527	1400	28	6	286	676	GG-GGTCT-TTG-TGACC-TC	new	pattern
MMP2	4313	T16F03390C5D	C16F03390C5D	chr16	+	54070365	54069165	54070565	1400	234	20	240	638	GG-GGTCT-TTG-TGACC-TC	new	pattern
MMP2	4313	T16F03390D53	C16F03390D53	chr16	+	54070611	54069411	54070811	1400	7890	1816	77	392	GG-GGTCT-TTG-TGACC-TC	new	pattern
MMP2	4313	T16F03391C2C	C16F03391C2C	chr16	+	54074412	54073212	54074612	1400	6	4	-3823	1214	CA-GGTGA-TCT-TGACC-AG	new	pattern
MSH2	4436	T02F02D48712	C02F02D48712	chr2	+	47482642	47481442	47482842	1400	19	18	1125	656	TT-AGTCA-GGC-TGGTC-TC	new	pattern
MSH2	4436	T02F02D48B97	C02F02D48B97	chr2	+	47483799	47482599	47483999	1400	543	43	72	1125	GT-GGTCG-CCG-TGGCC-GG	new	pattern
MT3	4504	T16F0349FE8D	C16F0349FE8D	chr16	+	55180941	55179741	55181141	1400	56	29	-169	340	TT-GGTCA-GGC-TGGTC-TC	known	pattern
MUC2	4583	T11F000FF0A6	C11F000FF0A6	chr11	+	1044646	1043446	1044846	1400	6	3	20229	70	CA-GGGCA-GGC-TGCCT-GG	new	pattern
MUC2	4583	T11F00105A6B	C11F00105A6B	chr11	+	1071723	1070523	1071923	1400	71	18	-6780	596	CA-GGTGA-ACC-TGCCC-CA	new	pattern
MUC2	4583	T11F00105A9E	C11F00105A9E	chr11	+	1071774	1070574	1071974	1400	10	4	-6888	545	CA-GGTGA-ACC-TGCCC-CA	new	pattern
MUC2	4583	T11F00105E29	C11F00105E29	chr11	+	1072681	1071481	1072881	1400	32	7	-7759	899	AA-GGTGG-GTG-GGACC-CA	new	pattern
MUC2	4583	T11F00106014	C11F00106014	chr11	+	1073172	1071972	1073372	1400	68	6	-8188	408	AA-GGTGG-GTG-GGACC-CA	new	pattern
MUC2	4583	T11F0010618D	C11F0010618D	chr11	+	1073549	1072349	1073749	1400	20	3	-8674	31	AA-GGTGG-GTG-GGACC-CA	new	pattern
MUC2	4583	T11F00106A1D	C11F00106A1D	chr11	+	1075741	1074541	1075941	1400	24	3	-10866	1161	GG-GGTCC-AGC-TGTCC-TG	new	pattern
MUC2	4583	T11F00106AE1	C11F00106AE1	chr11	+	1075937	1074737	1076137	1400	13	3	-11060	965	GG-GGTCC-AGC-TGTCC-TG	new	pattern
MUC2	4583	T11F00106B33	C11F00106B33	chr11	+	1076019	1074819	1076219	1400	50	9	-11105	883	GG-GGTCC-AGC-TGTCC-TG	new	pattern
MUC2	4583	T11F001096FD	C11F001096FD	chr11	+	1087229	1086029	1087429	1400	41	12	-22353	1286	TC-CGTCA-GGC-TGCCC-TA	new	pattern
MUC4	4585	T03R0BBDC7A3	C03R0BBDC7A3	chr3	-	196986787	196986587	196987987	1400	6	3	-27425	769	TT-GGTCA-GGC-TGGTC-TC	known	pattern
NFKB1	4790	T04F062D7027	C04F062D7027	chr4	+	103641127	103639927	103641327	1400	5	4	391	163	TT-GGTCA-GGC-TGGTC-TC	known	pattern
NFKB1	4790	T04F062D70B7	C04F062D70B7	chr4	+	103641271	103640071	103641471	1400	23	7	282	19	TT-GGTCA-GGC-TGGTC-TC	known	pattern
NFKB1	4790	T04F062E9997	C04F062E9997	chr4	+	103717271	103716071	103717471	1400	5	3	-75750	1138	AA-GGTGG-AGG-GGACC-GG	new	pattern
NOS2A	4843	T17R016143A8	C17R016143A8	chr17	-	23151528	23151328	23152728	1400	12	8	-43573	868	AA-GATCA-GGT-CACCC-AC	new	pattern
OGG1	4968	T03F009506EC	C03F009506EC	chr3	+	9766636	9765436	9766836	1400	431	44	-888	418	AA-GGTGA-GAA-TGGCC-CA	new	pattern
OGG1	4968	T03F00950821	C03F00950821	chr3	+	9766945	9765745	9767145	1400	136	8	-1224	109	AA-GGTGA-GAA-TGGCC-CA	new	pattern
PECAM1	5175	T17R0390211C	C17R0390211C	chr17	-	59777308	59777108	59778508	1400	10	3	-23147	648	AA-GGGCA-GGC-TGGCC-TG	new	pattern
PECAM1	5175	T17R0390BECF	C17R0390BECF	chr17	-	59817679	59817479	59818879	1400	7	3	-63511	493	TT-GGTCA-GGC-TGGTC-TC	known	pattern
PPL	5493	T16R004A5922	C16R004A5922	chr16	-	4872482	4872282	4873682	1400	5	3	49	622	AA-GGACA-AGC-CAACC-AC	new	pattern
MAPK3	5595	T16R01CA66BE	C16R01CA66BE	chr16	-	30041790	30041590	30042990	1400	23	4	-8820	154	TT-GGTCA-GGC-TGGTC-TC	known	pattern
PTPN1	5770	T20F02E4F8B1	C20F02E4F8B1	chr20	+	48560305	48559105	48560505	1400	698	84	7	161	TT-GGTCA-GGC-TGGTC-TC	known	pattern
RELA	5970	T11R03E25271	C11R03E25271	chr11	-	65163889	65163689	65165089	1400	8	5	14522	909	CC-AGTCA-CCC-TGCCC-TG	new	pattern
RELA	5970	T11R03E29B2D	C11R03E29B2D	chr11	-	65182509	65182309	65183709	1400	18	5	-4082	59	GG-GGTGA-GTG-TGGCC-TG	new	pattern
RELA	5970	T11R03E29C52	C11R03E29C52	chr11	-	65182802	65182602	65184002	1400	17	6	-4388	352	GG-GGTGA-GTG-TGGCC-TG	new	pattern
RELA	5970	T11R03E29DFF	C11R03E29DFF	chr11	-	65183231	65183031	65184431	1400	9	3	-4813	781	GG-GGTGA-GTG-TGGCC-TG	new	pattern
SDC1	6382	T02R01353CC3	C02R01353CC3	chr2	-	20266179	20265979	20267379	1400	11	3	-2117	363	TT-GGTCC-TAA-TGCCT-GG	new	pattern
SDC1	6382	T02R01353DBC	C02R01353DBC	chr2	-	20266428	20266228	20267628	1400	5	3	-2370	612	TT-GGTCC-TAA-TGCCT-GG	new	pattern
FSCN1	6624	T07F00556EFD	C07F00556EFD	chr7	+	5598973	5597773	5599173	1400	1564	819	21	574	GG-GGTCC-TGG-TGGTC-TT	new	pattern
FSCN1	6624	T07F00556EFD	C07F00556EFD	chr7	+	5598973	5597773	5599173	1400	1564	819	21	917	GG-GGTCG-GGG-TGTCC-GA	new	pattern
SRP54	6729	T14F020EC227	C14F020EC227	chr14	+	34521639	34520439	34521839	1400	35	6	398	799	CT-GGTCA-ATC-TACCC-CC	new	pattern
SRP54	6729	T14F020EC352	C14F020EC352	chr14	+	34521938	34520738	34522138	1400	309	42	72	500	CT-GGTCA-ATC-TACCC-CC	new	pattern
STAT3	6774	T17R02400D8B	C17R02400D8B	chr17	-	37752203	37752003	37753403	1400	10	4	-33295	486	TA-GGCCA-TCC-CAGCC-TG	new	pattern
TERF2	7014	T16R040D3FB6	C16R040D3FB6	chr16	-	67977142	67976942	67978342	1400	42	10	-30020	631	TT-GGTCA-GGC-TGGTC-TC	known	pattern
TERF2	7014	T16R040D4055	C16R040D4055	chr16	-	67977301	67977101	67978501	1400	384	19	-30177	790	TT-GGTCA-GGC-TGGTC-TC	known	pattern
TGM2	7052	T20R02283F93	C20R02283F93	chr20	-	36192147	36191947	36193347	1400	6	4	-1851	1004	GA-GGGCA-GAT-TGTCC-AG	new	pattern
TGM3	7053	T20F00228137	C20F00228137	chr20	+	2261303	2260103	2261503	1400	6	4	-36628	704	GA-AGTCA-ACC-TGGTC-CT	new	pattern
TIMP2	7077	T17R046EAB4C	C17R046EAB4C	chr17	-	74361676	74361476	74362876	1400	16	4	-1001	690	CA-GGACA-CTA-TGGCC-TG	new	pattern
TIMP2	7077	T17R046EAB7F	C17R046EAB7F	chr17	-	74361727	74361527	74362927	1400	20	9	-1053	741	CA-GGACA-CTA-TGGCC-TG	new	pattern
TIMP2	7077	T17R046EAC82	C17R046EAC82	chr17	-	74361986	74361786	74363186	1400	56	20	-1301	1000	CA-GGACA-CTA-TGGCC-TG	new	pattern
TIMP2	7077	T17R046EACAC	C17R046EACAC	chr17	-	74362028	74361828	74363228	1400	8	4	-1354	1042	CA-GGACA-CTA-TGGCC-TG	new	pattern
VHL	7428	T03F009B0605	C03F009B0605	chr3	+	10159621	10158421	10159821	1400	6	4	-1302	813	TT-GGTCA-GGC-TGGTC-TC	known	pattern
VHL	7428	T03F009B0605	C03F009B0605	chr3	+	10159621	10158421	10159821	1400	6	4	-1302	1344	AA-GGTGA-TTT-TACCC-CT	new	pattern
EZR	7430	T06R097C10CE	C06R097C10CE	chr6	-	159125710	159125510	159126910	1400	21	4	-18900	614	GC-AGTCA-TGC-CGTCC-TC	new	pattern
VIM	7431	T10F0108240B	C10F0108240B	chr10	+	17310731	17309531	17310931	1400	10	5	573	190	AA-GGTTA-AGG-TGACC-GA	new	pattern
WNT7B	7477	T22R02A9FF20	C22R02A9FF20	chr22	-	44695328	44695128	44696528	1400	11	7	1007	670	CT-GGTCC-TTT-TACCC-TG	new	pattern
XRCC5	7520	T02F0CEA6C29	C02F0CEA6C29	chr2	+	216689705	216688505	216689905	1400	8	5	-7325	1030	GA-GGTCT-GGT-TGTCC-TG	new	pattern
YES1	7525	T18R000B9C0B	C18R000B9C0B	chr18	-	760843	760643	762043	1400	5	4	-49234	862	TT-GGTCA-GGC-TGGTC-TT	new	pattern
PRDM2	7799	T01F00D55012	C01F00D55012	chr1	+	13979666	13978466	13979866	1400	11	5	-75727	739	AA-AGTCA-CAG-CGACT-CA	new	pattern
RAB11A	8766	T15F03CFD712	C15F03CFD712	chr15	+	63952658	63951458	63952858	1400	5	3	-3808	572	TT-GGTCA-GGC-TGGTC-TC	known	pattern
CRLF1	9244	T19R011B5610	C19R011B5610	chr19	-	18568720	18568520	18569920	1400	7	4	-3653	161	GA-GGCCA-GCT-CACCC-TG	new	pattern
CRLF1	9244	T19R011B566F	C19R011B566F	chr19	-	18568815	18568615	18570015	1400	38	6	-3718	256	GA-GGCCA-GCT-CACCC-TG	new	pattern
GPR56	9289	T16F0359B808	C16F0359B808	chr16	+	56211464	56210264	56211664	1400	32	6	22	824	CA-GGTGA-GTC-TGGCC-CA	new	pattern
GPR56	9289	T16F0359B808	C16F0359B808	chr16	+	56211464	56210264	56211664	1400	32	6	22	1059	AG-GGTCA-GGT-TGGCC-CC	new	pattern
DLEC1	9940	T03F0245814A	C03F0245814A	chr3	+	38109514	38108314	38109714	1400	32	7	-53813	1253	CA-AGCCA-GTG-TGGCC-TC	new	pattern
HS3ST2	9956	T16F015AE0B8	C16F015AE0B8	chr16	+	22732984	22731784	22733184	1400	248	45	378	854	CA-GGGCA-GGG-TGCCT-GC	new	pattern
HS3ST2	9956	T16F015AE0B8	C16F015AE0B8	chr16	+	22732984	22731784	22733184	1400	248	45	378	880	TG-GGTCT-GTC-TGGTC-TG	new	pattern
AKAP13	11214	T15F0503078B	C15F0503078B	chr15	+	84084619	84083419	84084819	1400	8	6	-359744	834	TA-GGTCA-CTG-TGGTC-TT	new	pattern
GAPDHS	26330	T19F026D32A1	C19F026D32A1	chr19	+	40710817	40709617	40711017	1400	5	3	5387	28	CT-GGCCA-AAC-TGCCC-TG	new	pattern
PRRX2	51450	T09F07D6641E	C09F07D6641E	chr9	+	131490846	131489646	131491046	1400	5	3	-23105	801	TG-AGTCA-CCG-TGCCC-GG	new	pattern
SBNO1	55206	T12R074B39D3	C12R074B39D3	chr12	-	122370515	122370315	122371715	1400	10	8	-24088	58	GA-GATCA-GCC-TGACC-AA	new	pattern
CTDSP1	58190	T02F0D0D4708	C02F0D0D4708	chr2	+	218973960	218972760	218974160	1400	15	9	-1238	1123	TG-GGTCT-GGC-TGCCC-CG	new	pattern
MARCH8	220972	T10R02B4E5B9	C10R02B4E5B9	chr10	-	45409721	45409521	45410921	1400	7	4	-136877	945	TG-GGTCT-CTC-TGCCC-CG	new	pattern
MARCH8	220972	T10R02B4E65E	C10R02B4E65E	chr10	-	45409886	45409686	45411086	1400	31	28	-137044	1110	TG-GGTCT-CTC-TGCCC-CG	new	pattern
MARCH8	220972	T10R02B4E6DD	C10R02B4E6DD	chr10	-	45410013	45409813	45411213	1400	245	26	-137118	1237	TG-GGTCT-CTC-TGCCC-CG	new	pattern
MUC5B	727897	T11F001252E8	C11F001252E8	chr11	+	1200872	1199672	1201072	1400	920	139	187	61	GA-GGCCA-CAC-CACCC-GA	new	pattern
MUC5B	727897	T11F001252E8	C11F001252E8	chr11	+	1200872	1199672	1201072	1400	920	139	187	1117	AA-GAGCA-TGG-TGCCC-TG	new	pattern
ESCC genes having no predicted EREs in their promoters, but known to be responsive to estrogen (class C3)
Gene Symbol	EntrezID	TSS	CTSS	Chromosome	Strand	TSSStart	SequenceStart	SequenceStop	Promoter Size	Total Tags	RepTags	Distance
ACTB	60	T07R005470CD	C07R005470CD	chr7	-	5533901	5533701	5535101	1400	5	3	-569
ACTB	60	T07R00547397	C07R00547397	chr7	-	5534615	5534415	5535815	1400	9	3	-1274
ACTB	60	T07R00547411	C07R00547411	chr7	-	5534737	5534537	5535937	1400	9	3	-1391
ACTB	60	T07R005479E9	C07R005479E9	chr7	-	5536233	5536033	5537433	1400	31	4	-2796
AIF1	199	T06F01E390EE	C06F01E390EE	chr6	+	31690990	31689790	31691190	1400	18	3	39
ALCAM	214	T03F065A1A3D	C03F065A1A3D	chr3	+	106568253	106567053	106568453	1400	13	6	159
ALCAM	214	T03F065A1A66	C03F065A1A66	chr3	+	106568294	106567094	106568494	1400	5	4	112
ALCAM	214	T03F065A1AB8	C03F065A1AB8	chr3	+	106568376	106567176	106568576	1400	6	4	39
ALCAM	214	T03F065A1AFB	C03F065A1AFB	chr3	+	106568443	106567243	106568643	1400	124	37	3
ALCAM	214	T03F065A2237	C03F065A2237	chr3	+	106570295	106569095	106570495	1400	14	8	-1890
ALCAM	214	T03F065C217E	C03F065C217E	chr3	+	106701182	106699982	106701382	1400	5	3	-132778
ALCAM	214	T03F065C5C6B	C03F065C5C6B	chr3	+	106716267	106715067	106716467	1400	7	5	-147864
ALCAM	214	T03F065C931B	C03F065C931B	chr3	+	106730267	106729067	106730467	1400	18	14	-161864
ALPP	250	T02F0DE28F99	C02F0DE28F99	chr2	+	232951705	232950505	232951905	1400	12	7	-113
ANXA1	301	T09F0477BF39	C09F0477BF39	chr9	+	74956601	74955401	74956801	1400	123	54	12
APBA1	320	T09R0442A6E4	C09R0442A6E4	chr9	-	71476964	71476764	71478164	1400	5	3	-241917
APBA1	320	T09R0442A719	C09R0442A719	chr9	-	71477017	71476817	71478217	1400	136	18	-241958
BIRC5	332	T17F0464E849	C17F0464E849	chr17	+	73721929	73720729	73722129	1400	49	7	-29
APOD	347	T03R0BBA304E	C03R0BBA304E	chr3	-	196751438	196751238	196752638	1400	250	28	25490
APOD	347	T03R0BBABD6B	C03R0BBABD6B	chr3	-	196787563	196787363	196788763	1400	25	8	-10659
APOD	347	T03R0BBACF24	C03R0BBACF24	chr3	-	196792100	196791900	196793300	1400	812	182	-15203
AR	367	T0XF03F976EE	C0XF03F976EE	chrX	+	66680558	66679358	66680758	1400	6	3	41
RHOA	387	T03R02F15DF3	C03R02F15DF3	chr3	-	49372659	49372459	49373859	1400	48	9	-1015
RHOA	387	T03R02F15E30	C03R02F15E30	chr3	-	49372720	49372520	49373920	1400	21	4	-1097
RHOA	387	T03R02F15E63	C03R02F15E63	chr3	-	49372771	49372571	49373971	1400	46	9	-1155
RHOA	387	T03R02F17E5C	C03R02F17E5C	chr3	-	49380956	49380756	49382156	1400	18	3	-9347
RHOA	387	T03R02F19389	C03R02F19389	chr3	-	49386377	49386177	49387577	1400	5	3	-14759
RHOA	387	T03R02F199FD	C03R02F199FD	chr3	-	49388029	49387829	49389229	1400	8	5	-16399
RHOA	387	T03R02F226CA	C03R02F226CA	chr3	-	49424074	49423874	49425274	1400	21	3	-52405
RND3	390	T02R0900C475	C02R0900C475	chr2	-	151045237	151045037	151046437	1400	12	6	-12252
RND3	390	T02R0900DCBD	C02R0900DCBD	chr2	-	151051453	151051253	151052653	1400	6	5	-18478
ATF3	467	T01F0C908991	C01F0C908991	chr1	+	210798993	210797793	210799193	1400	82	25	6384
ATF3	467	T01F0C914BD6	C01F0C914BD6	chr1	+	210848726	210847526	210848926	1400	228	122	-43347
ATF3	467	T01F0C915BBB	C01F0C915BBB	chr1	+	210852795	210851595	210852995	1400	70	69	-47420
ATF3	467	T01F0C916AE7	C01F0C916AE7	chr1	+	210856679	210855479	210856879	1400	5	4	-51305
BAD	572	T11R03CD2647	C11R03CD2647	chr11	-	63776327	63776127	63777527	1400	7	4	17569
BAD	572	T11R03CD89BF	C11R03CD89BF	chr11	-	63801791	63801591	63802991	1400	13	3	-7894
CCND1	595	T11F041F6031	C11F041F6031	chr11	+	69165105	69163905	69165305	1400	521	131	43
CCND1	595	T11F041F6956	C11F041F6956	chr11	+	69167446	69166246	69167646	1400	5	3	-2387
CCND1	595	T11F041F8CE6	C11F041F8CE6	chr11	+	69176550	69175350	69176750	1400	12	5	-11475
BUB1	699	T02R06A00BF2	C02R06A00BF2	chr2	-	111152114	111151914	111153314	1400	55	10	-40175
DDR1	780	T06F01D85CE7	C06F01D85CE7	chr6	+	30956775	30955575	30956975	1400	13	3	3084
DDR1	780	T06F01D85D98	C06F01D85D98	chr6	+	30956952	30955752	30957152	1400	26	13	2888
DDR1	780	T06F01D86475	C06F01D86475	chr6	+	30958709	30957509	30958909	1400	42	10	1166
DDR1	780	T06F01D8696B	C06F01D8696B	chr6	+	30959979	30958779	30960179	1400	13	3	-80
DDR1	780	T06F01D86ACE	C06F01D86ACE	chr6	+	30960334	30959134	30960534	1400	47	8	-434
DDR1	780	T06F01D86B39	C06F01D86B39	chr6	+	30960441	30959241	30960641	1400	20	4	-560
CAV1	857	T07F06E949DA	C07F06E949DA	chr7	+	115952090	115950890	115952290	1400	5	4	0
CAV1	857	T07F06E94AC6	C07F06E94AC6	chr7	+	115952326	115951126	115952526	1400	64	29	-206
CAV1	857	T07F06E94B09	C07F06E94B09	chr7	+	115952393	115951193	115952593	1400	6	3	-308
CAV1	857	T07F06E94B6A	C07F06E94B6A	chr7	+	115952490	115951290	115952690	1400	60	11	-375
CAV1	857	T07F06E94CA0	C07F06E94CA0	chr7	+	115952800	115951600	115953000	1400	108	28	-714
CAV1	857	T07F06E94CDA	C07F06E94CDA	chr7	+	115952858	115951658	115953058	1400	5	3	-772
CAV1	857	T07F06E94F56	C07F06E94F56	chr7	+	115953494	115952294	115953694	1400	22	9	-1419
CAV1	857	T07F06E94FF4	C07F06E94FF4	chr7	+	115953652	115952452	115953852	1400	130	80	-1566
CCNB1	891	T05F0415352D	C05F0415352D	chr5	+	68498733	68497533	68498933	1400	243	78	-10
CCNE1	898	T19F02156C4D	C19F02156C4D	chr19	+	34958413	34957213	34958613	1400	10	7	36329
CCNE1	898	T19F0215F99A	C19F0215F99A	chr19	+	34994586	34993386	34994786	1400	5	4	155
CCNE1	898	T19F0215FA36	C19F0215FA36	chr19	+	34994742	34993542	34994942	1400	24	3	60
CCNE1	898	T19F0215FBB3	C19F0215FBB3	chr19	+	34995123	34993923	34995323	1400	7	3	-382
CD34	947	T01R0C48F9BB	C01R0C48F9BB	chr1	-	206109115	206108915	206110315	1400	16	4	17415
CD34	947	T01R0C493BBF	C01R0C493BBF	chr1	-	206126015	206125815	206127215	1400	7	3	512
CD34	947	T01R0C499D5A	C01R0C499D5A	chr1	-	206151002	206150802	206152202	1400	11	8	-24475
CD34	947	T01R0C499DB5	C01R0C499DB5	chr1	-	206151093	206150893	206152293	1400	176	15	-24505
CD44	960	T11F0217D8EE	C11F0217D8EE	chr11	+	35117294	35116094	35117494	1400	3679	931	-137
CD44	960	T11F0217D992	C11F0217D992	chr11	+	35117458	35116258	35117658	1400	23	12	-405
CD44	960	T11F02180E2A	C11F02180E2A	chr11	+	35130922	35129722	35131122	1400	5	4	-13929
CD44	960	T11F02186B57	C11F02186B57	chr11	+	35154775	35153575	35154975	1400	8	4	-37782
CD44	960	T11F02189F5F	C11F02189F5F	chr11	+	35168095	35166895	35168295	1400	12	3	-51062
CD44	960	T11F0218E813	C11F0218E813	chr11	+	35186707	35185507	35186907	1400	6	5	-69714
CDH13	1012	T16F04D74A1F	C16F04D74A1F	chr16	+	81218079	81216879	81218279	1400	27	11	12
CDH13	1012	T16F04D74A61	C16F04D74A61	chr16	+	81218145	81216945	81218345	1400	25	11	-51
CDH13	1012	T16F04D8D131	C16F04D8D131	chr16	+	81318193	81316993	81318393	1400	5	3	-100108
CDH13	1012	T16F04E0C86A	C16F04E0C86A	chr16	+	81840234	81839034	81840434	1400	30	21	-622155
CDH13	1012	T16F04E875E0	C16F04E875E0	chr16	+	82343392	82342192	82343592	1400	25	13	-1125313
CDK2	1017	T12F0341D842	C12F0341D842	chr12	+	54646850	54645650	54647050	1400	47	7	11
CDKN1B	1027	T12F00C2B999	C12F00C2B999	chr12	+	12761497	12760297	12761697	1400	15	7	79
CDKN1B	1027	T12F00C2B9E8	C12F00C2B9E8	chr12	+	12761576	12760376	12761776	1400	154	23	38
CDKN1B	1027	T12F00C2C966	C12F00C2C966	chr12	+	12765542	12764342	12765742	1400	6	3	-3966
CKS2	1164	T09F056E519A	C09F056E519A	chr9	+	91115930	91114730	91116130	1400	339	172	16
COL4A6	1288	T0XR06649710	C0XR06649710	chrX	-	107255568	107255368	107256768	1400	5	5	29951
KLF6	1316	T10R003A27CE	C10R003A27CE	chr10	-	3811278	3811078	3812478	1400	12	6	-3066
KLF6	1316	T10R003A38F0	C10R003A38F0	chr10	-	3815664	3815464	3816864	1400	8	4	-7456
KLF6	1316	T10R003A3B75	C10R003A3B75	chr10	-	3816309	3816109	3817509	1400	8	4	-8100
KLF6	1316	T10R003A3D7E	C10R003A3D7E	chr10	-	3816830	3816630	3818030	1400	40	22	-8622
KLF6	1316	T10R003A3E6C	C10R003A3E6C	chr10	-	3817068	3816868	3818268	1400	6	3	-8860
KLF6	1316	T10R003A3E90	C10R003A3E90	chr10	-	3817104	3816904	3818304	1400	7	3	-8896
KLF6	1316	T10R003A3F42	C10R003A3F42	chr10	-	3817282	3817082	3818482	1400	8	3	-9073
CTGF	1490	T06R07E2E8D3	C06R07E2E8D3	chr6	-	132311251	132311051	132312451	1400	9	3	-997
CTGF	1490	T06R07E2F28C	C06R07E2F28C	chr6	-	132313740	132313540	132314940	1400	5	4	-3523
EEF1D	1936	T08R08A0B77E	C08R08A0B77E	chr8	-	144750462	144750262	144751662	1400	7	3	-17378
EEF1D	1936	T08R08A0B80F	C08R08A0B80F	chr8	-	144750607	144750407	144751807	1400	72	31	-17545
EFNA1	1942	T01F0924302B	C01F0924302B	chr1	+	153366571	153365371	153366771	1400	16	4	409
EFNA1	1942	T01F092431C0	C01F092431C0	chr1	+	153366976	153365776	153367176	1400	120	34	26
EGR1	1958	T05F083719B0	C05F083719B0	chr5	+	137828784	137827584	137828984	1400	19	5	331
EGR1	1958	T05F08371ACB	C05F08371ACB	chr5	+	137829067	137827867	137829267	1400	5861	1380	23
EGR1	1958	T05F08371B5A	C05F08371B5A	chr5	+	137829210	137828010	137829410	1400	32	5	-92
EGR1	1958	T05F08371B9F	C05F08371B9F	chr5	+	137829279	137828079	137829479	1400	7	7	-199
EGR1	1958	T05F08371CB5	C05F08371CB5	chr5	+	137829557	137828357	137829757	1400	105	35	-473
EGR1	1958	T05F08371CFD	C05F08371CFD	chr5	+	137829629	137828429	137829829	1400	66	15	-528
EGR1	1958	T05F08371EF7	C05F08371EF7	chr5	+	137830135	137828935	137830335	1400	15	5	-1034
EGR1	1958	T05F08371F1C	C05F08371F1C	chr5	+	137830172	137828972	137830372	1400	10	3	-1092
EGR1	1958	T05F08371FF7	C05F08371FF7	chr5	+	137830391	137829191	137830591	1400	11	5	-1294
EGR1	1958	T05F08372059	C05F08372059	chr5	+	137830489	137829289	137830689	1400	20	4	-1351
EGR1	1958	T05F083721D0	C05F083721D0	chr5	+	137830864	137829664	137831064	1400	10	3	-1783
EMP1	2012	T12F00C9482E	C12F00C9482E	chr12	+	13191214	13190014	13191414	1400	15	8	49710
EMP1	2012	T12F00C9A571	C12F00C9A571	chr12	+	13215089	13213889	13215289	1400	6	6	25835
EMP1	2012	T12F00CA0A5F	C12F00CA0A5F	chr12	+	13240927	13239727	13241127	1400	12	4	0
EMP1	2012	T12F00CA0A9B	C12F00CA0A9B	chr12	+	13240987	13239787	13241187	1400	81	24	-49
CTTN	2017	T11F042AEDFE	C11F042AEDFE	chr11	+	69922302	69921102	69922502	1400	299	32	27
CTTN	2017	T11F042B050E	C11F042B050E	chr11	+	69928206	69927006	69928406	1400	5	4	-5911
CTTN	2017	T11F042B1129	C11F042B1129	chr11	+	69931305	69930105	69931505	1400	7	6	-9013
CTTN	2017	T11F042B6F0C	C11F042B6F0C	chr11	+	69955340	69954140	69955540	1400	8	3	-33048
EPHA4	2043	T02R0D3BA331	C02R0D3BA331	chr2	-	222012209	222012009	222013409	1400	12	10	-21201
EPHA4	2043	T02R0D3BA80D	C02R0D3BA80D	chr2	-	222013453	222013253	222014653	1400	12	8	-22445
EPHA4	2043	T02R0D3C1B54	C02R0D3C1B54	chr2	-	222042964	222042764	222044164	1400	6	5	-51953
EPHA4	2043	T02R0D3C277C	C02R0D3C277C	chr2	-	222046076	222045876	222047276	1400	9	7	-55066
EPHB3	2049	T03F0B1281DB	C03F0B1281DB	chr3	+	185762267	185761067	185762467	1400	249	49	47
EPHB3	2049	T03F0B128604	C03F0B128604	chr3	+	185763332	185762132	185763532	1400	7	6	-1051
ERBB2	2064	T17F02176491	C17F02176491	chr17	+	35087505	35086305	35087705	1400	9	4	10414
ERBB2	2064	T17F02178D11	C17F02178D11	chr17	+	35097873	35096673	35098073	1400	25	6	62
ERBB2	2064	T17F02178D3C	C17F02178D3C	chr17	+	35097916	35096716	35098116	1400	20	5	13
ERBB2	2064	T17F0217BAF1	C17F0217BAF1	chr17	+	35109617	35108417	35109817	1400	8	3	-11686
ERBB2	2064	T17F0217BB7B	C17F0217BB7B	chr17	+	35109755	35108555	35109955	1400	452	41	-11768
ERBB2	2064	T17F02181C78	C17F02181C78	chr17	+	35134584	35133384	35134784	1400	517	14	-36660
EYA4	2070	T06F07F6A353	C06F07F6A353	chr6	+	133604179	133602979	133604379	1400	22	5	27
EYA4	2070	T06F07F71E52	C06F07F71E52	chr6	+	133635666	133634466	133635866	1400	21	8	-31456
EYA4	2070	T06F07F71E6A	C06F07F71E6A	chr6	+	133635690	133634490	133635890	1400	5	3	-31484
EYA4	2070	T06F07F71EB8	C06F07F71EB8	chr6	+	133635768	133634568	133635968	1400	1606	213	-31557
EYA4	2070	T06F07F87E5E	C06F07F87E5E	chr6	+	133725790	133724590	133725990	1400	66	31	-121584
ESR1	2099	T06F0911F00D	C06F0911F00D	chr6	+	152170509	152169309	152170709	1400	9	3	-128
ESR1	2099	T06F0911F2B8	C06F0911F2B8	chr6	+	152171192	152169992	152171392	1400	5	4	-813
FDFT1	2222	T08F00B27E19	C08F00B27E19	chr8	+	11697689	11696489	11697889	1400	472	42	6
FDFT1	2222	T08F00B2944F	C08F00B2944F	chr8	+	11703375	11702175	11703575	1400	39	9	-5744
FGF3	2248	T11R042213BE	C11R042213BE	chr11	-	69342142	69341942	69343342	1400	148	73	-8208
FGF3	2248	T11R042214B5	C11R042214B5	chr11	-	69342389	69342189	69343589	1400	7	5	-8454
FLT4	2324	T05R0AB9D601	C05R0AB9D601	chr5	-	179951105	179950905	179952305	1400	5	3	-5275
FLT4	2324	T05R0ABA043F	C05R0ABA043F	chr5	-	179962943	179962743	179964143	1400	5	3	-17113
FLT4	2324	T05R0ABAB71B	C05R0ABAB71B	chr5	-	180008731	180008531	180009931	1400	10	9	-62899
FOS	2353	T14F0475906E	C14F0475906E	chr14	+	74813550	74812350	74813750	1400	20	12	1735
FOS	2353	T14F04759734	C14F04759734	chr14	+	74815284	74814084	74815484	1400	136	64	5
G6PD	2539	T0XR0924A9F6	C0XR0924A9F6	chrX	-	153397750	153397550	153398950	1400	29	13	15076
G6PD	2539	T0XR09251E56	C0XR09251E56	chrX	-	153427542	153427342	153428742	1400	8	5	-14723
G6PD	2539	T0XR0925211F	C0XR0925211F	chrX	-	153428255	153428055	153429455	1400	2810	815	-15377
G6PD	2539	T0XR09252298	C0XR09252298	chrX	-	153428632	153428432	153429832	1400	31	6	-15798
XRCC6	2547	T22F026703EA	C22F026703EA	chr22	+	40305642	40304442	40305842	1400	6	4	41599
XRCC6	2547	T22F02674663	C22F02674663	chr22	+	40322659	40321459	40322859	1400	20	15	24583
XRCC6	2547	T22F0267A678	C22F0267A678	chr22	+	40347256	40346056	40347456	1400	312	29	35
XRCC6	2547	T22F02680B29	C22F02680B29	chr22	+	40373033	40371833	40373233	1400	17	9	-25791
GLI1	2735	T12F0358A1E4	C12F0358A1E4	chr12	+	56140260	56139060	56140460	1400	7	6	-59
GLI1	2735	T12F0358A820	C12F0358A820	chr12	+	56141856	56140656	56142056	1400	5	3	-1655
GLI1	2735	T12F0358CD4C	C12F0358CD4C	chr12	+	56151372	56150172	56151572	1400	6	6	-11171
HGF	3082	T07R04D68E57	C07R04D68E57	chr7	-	81170007	81169807	81171207	1400	11	7	-607
HIF1A	3091	T14F03A652F4	C14F03A652F4	chr14	+	61231860	61230660	61232060	1400	9	4	161
HIF1A	3091	T14F03A65377	C14F03A65377	chr14	+	61231991	61230791	61232191	1400	495	78	73
FOXA1	3169	T14R02367B73	C14R02367B73	chr14	-	37124979	37124779	37126179	1400	5	4	3979
FOXA1	3169	T14R023692AC	C14R023692AC	chr14	-	37130924	37130724	37132124	1400	79	19	-1964
FOXA1	3169	T14R02369EA1	C14R02369EA1	chr14	-	37133985	37133785	37135185	1400	86	4	-4957
FOXA1	3169	T14R02369F72	C14R02369F72	chr14	-	37134194	37133994	37135394	1400	225	73	-5217
HOXA7	3204	T07R019E59D8	C07R019E59D8	chr7	-	27154904	27154704	27156104	1400	142	92	4977
HOXA7	3204	T07R019E6266	C07R019E6266	chr7	-	27157094	27156894	27158294	1400	19	9	2798
HOXA7	3204	T07R019E68C7	C07R019E68C7	chr7	-	27158727	27158527	27159927	1400	26	8	1154
HOXA7	3204	T07R019E763A	C07R019E763A	chr7	-	27162170	27161970	27163370	1400	11	3	-2252
HOXA7	3204	T07R019E7704	C07R019E7704	chr7	-	27162372	27162172	27163572	1400	5	5	-2493
HOXA7	3204	T07R019E77C9	C07R019E77C9	chr7	-	27162569	27162369	27163769	1400	10	3	-2690
HOXA7	3204	T07R019E7867	C07R019E7867	chr7	-	27162727	27162527	27163927	1400	6	4	-2846
HOXA10	3206	T07R019EAB59	C07R019EAB59	chr7	-	27175769	27175569	27176969	1400	5	4	986
HOXA10	3206	T07R019ED342	C07R019ED342	chr7	-	27185986	27185786	27187186	1400	12	5	-9232
HOXA13	3209	T07R019EE8A6	C07R019EE8A6	chr7	-	27191462	27191262	27192662	1400	6	3	11581
HOXA13	3209	T07R019EF42B	C07R019EF42B	chr7	-	27194411	27194211	27195611	1400	5	3	8630
HOXA13	3209	T07R019F1C57	C07R019F1C57	chr7	-	27204695	27204495	27205895	1400	5	5	-1654
HOXA13	3209	T07R019F21D0	C07R019F21D0	chr7	-	27206096	27205896	27207296	1400	7	3	-3053
HOXC8	3224	T12F0323F82C	C12F0323F82C	chr12	+	52688940	52687740	52689140	1400	6	3	226
HOXC8	3224	T12F0323F8A8	C12F0323F8A8	chr12	+	52689064	52687864	52689264	1400	57	6	163
HOXD9	3235	T02F0A8825ED	C02F0A8825ED	chr2	+	176694765	176693565	176694965	1400	9	8	569
HOXD9	3235	T02F0A8826B6	C02F0A8826B6	chr2	+	176694966	176693766	176695166	1400	5	4	369
HOXD9	3235	T02F0A8826E1	C02F0A8826E1	chr2	+	176695009	176693809	176695209	1400	5	3	325
HOXD10	3236	T02F0A87FC88	C02F0A87FC88	chr2	+	176684168	176682968	176684368	1400	6	4	5572
HOXD10	3236	T02F0A87FECB	C02F0A87FECB	chr2	+	176684747	176683547	176684947	1400	7	3	4992
HOXD10	3236	T02F0A880D8C	C02F0A880D8C	chr2	+	176688524	176687324	176688724	1400	5	3	1214
HSD17B4	3295	T05F0714FD5B	C05F0714FD5B	chr5	+	118816091	118814891	118816291	1400	123	8	55
HSPB1	3315	T07F04842846	C07F04842846	chr7	+	75769926	75768726	75770126	1400	7340	2898	82
HSPB1	3315	T07F048428C9	C07F048428C9	chr7	+	75770057	75768857	75770257	1400	6	4	-198
HSPB1	3315	T07F04842947	C07F04842947	chr7	+	75770183	75768983	75770383	1400	13	4	-296
HSPB1	3315	T07F04842962	C07F04842962	chr7	+	75770210	75769010	75770410	1400	9	6	-345
HSPB1	3315	T07F04842BB6	C07F04842BB6	chr7	+	75770806	75769606	75771006	1400	44	6	-943
HSPB1	3315	T07F04842C4C	C07F04842C4C	chr7	+	75770956	75769756	75771156	1400	66	19	-1070
IGFBP3	3486	T07R02BC79E0	C07R02BC79E0	chr7	-	45906400	45906200	45907600	1400	17	12	11986
IL6ST	3572	T05R034B60FB	C05R034B60FB	chr5	-	55271675	55271475	55272875	1400	5	3	796
IL6ST	3572	T05R034C36C7	C05R034C36C7	chr5	-	55326407	55326207	55327607	1400	10	3	-53918
IL6ST	3572	T05R034C3715	C05R034C3715	chr5	-	55326485	55326285	55327685	1400	26	6	-54000
IRF1	3659	T05R07DB6C78	C05R07DB6C78	chr5	-	131820664	131820464	131821864	1400	5	3	26032
JUN	3725	T01R0384964B	C01R0384964B	chr1	-	59020875	59020675	59022075	1400	60	48	-1805
JUN	3725	T01R03849996	C01R03849996	chr1	-	59021718	59021518	59022918	1400	8	7	-2645
JUN	3725	T01R03849BDF	C01R03849BDF	chr1	-	59022303	59022103	59023503	1400	788	187	-3191
KPNA2	3838	T17F03C7B6FE	C17F03C7B6FE	chr17	+	63420158	63418958	63420358	1400	6	5	42159
KPNA2	3838	T17F03C7B83F	C17F03C7B83F	chr17	+	63420479	63419279	63420679	1400	8	4	41831
KPNA2	3838	T17F03C85BA9	C17F03C85BA9	chr17	+	63462313	63461113	63462513	1400	155	21	42
KRAS	3845	T12R0181F76E	C12R0181F76E	chr12	-	25294702	25294502	25295902	1400	6	3	-45230
STMN1	3925	T01R018E5699	C01R018E5699	chr1	-	26105497	26105297	26106697	1400	241	110	-6282
TACSTD2	4070	T01R03816902	C01R03816902	chr1	-	58812674	58812474	58813874	1400	8	3	574
TACSTD2	4070	T01R03817418	C01R03817418	chr1	-	58815512	58815312	58816712	1400	140	34	-2244
TACSTD2	4070	T01R038174CD	C01R038174CD	chr1	-	58815693	58815493	58816893	1400	5	3	-2442
TACSTD2	4070	T01R03817519	C01R03817519	chr1	-	58815769	58815569	58816969	1400	7	6	-2520
MAD2L1	4085	T04R07397A5D	C04R07397A5D	chr4	-	121207389	121207189	121208589	1400	30	10	-7296
MCAM	4162	T11R071318F9	C11R071318F9	chr11	-	118692089	118691889	118693289	1400	6	4	-7625
MDK	4192	T11F02C3619A	C11F02C3619A	chr11	+	46358938	46357738	46359138	1400	9	3	281
MDK	4192	T11F02C362BD	C11F02C362BD	chr11	+	46359229	46358029	46359429	1400	18	3	29
MDK	4192	T11F02C36521	C11F02C36521	chr11	+	46359841	46358641	46360041	1400	777	114	-569
MLH1	4292	T03F0234BA6C	C03F0234BA6C	chr3	+	37010028	37008828	37010228	1400	22	3	1
MMP1	4312	T11R06170D96	C11R06170D96	chr11	-	102174102	102173902	102175302	1400	31	11	-8218
MUC1	4582	T01R0924F926	C01R0924F926	chr1	-	153418022	153417822	153419222	1400	8	3	6930
MYC	4609	T08F07ACFDA7	C08F07ACFDA7	chr8	+	128777639	128776439	128777839	1400	8	8	39859
MYC	4609	T08F07AD9959	C08F07AD9959	chr8	+	128817497	128816297	128817697	1400	68	23	2
MYC	4609	T08F07AD99FB	C08F07AD99FB	chr8	+	128817659	128816459	128817859	1400	76	18	-161
MYC	4609	T08F07AD9FF8	C08F07AD9FF8	chr8	+	128819192	128817992	128819392	1400	12	3	-1675
MYL6	4637	T12F0344C48A	C12F0344C48A	chr12	+	54838410	54837210	54838610	1400	406	186	-11
NDN	4692	T15R01473600	C15R01473600	chr15	-	21444096	21443896	21445296	1400	199	71	37576
NDUFB9	4715	T08F077CD141	C08F077CD141	chr8	+	125620545	125619345	125620745	1400	142	11	1
NFKBIA	4792	T14R02153258	C14R02153258	chr14	-	34943576	34943376	34944776	1400	6	6	-3090
NME1	4830	T17F02C6D871	C17F02C6D871	chr17	+	46585969	46584769	46586169	1400	546	55	4
NTRK1	4914	T01F093DCE48	C01F093DCE48	chr1	+	155045448	155044248	155045648	1400	7	6	6718
NTRK1	4914	T01F093E98BF	C01F093E98BF	chr1	+	155097279	155096079	155097479	1400	10	3	-45113
ODC1	4953	T02R009FAB95	C02R009FAB95	chr2	-	10464149	10463949	10465349	1400	5	4	33827
PCNA	5111	T20R004D091C	C20R004D091C	chr20	-	5048604	5048404	5049804	1400	168	46	-4954
PDGFB	5155	T22R02435B39	C22R02435B39	chr22	-	37968697	37968497	37969897	1400	25	23	-19009
PDGFB	5155	T22R02436009	C22R02436009	chr22	-	37969929	37969729	37971129	1400	26	9	-20233
PDGFB	5155	T22R024363F5	C22R024363F5	chr22	-	37970933	37970733	37972133	1400	86	31	-21227
PIK3CA	5290	T03F0ABFE269	C03F0ABFE269	chr3	+	180347497	180346297	180347697	1400	7	4	1510
PIK3CA	5290	T03F0ABFE7A7	C03F0ABFE7A7	chr3	+	180348839	180347639	180349039	1400	17	9	175
PIK3CA	5290	T03F0ABFE7CB	C03F0ABFE7CB	chr3	+	180348875	180347675	180349075	1400	11	7	139
PITX1	5307	T05R0802BE53	C05R0802BE53	chr5	-	134397523	134397323	134398723	1400	35	11	-6136
PITX1	5307	T05R0802BF5D	C05R0802BF5D	chr5	-	134397789	134397589	134398989	1400	108	14	-6397
PLK1	5347	T16F0168128F	C16F0168128F	chr16	+	23597711	23596511	23597911	1400	203	17	58
PRRX1	5396	T01F0A1130CC	C01F0A1130CC	chr1	+	168898764	168897564	168898964	1400	36	4	1279
PRRX1	5396	T01F0A11316F	C01F0A11316F	chr1	+	168898927	168897727	168899127	1400	124	25	1062
PRRX1	5396	T01F0A1135A5	C01F0A1135A5	chr1	+	168900005	168898805	168900205	1400	18	3	-68
PPARG	5468	T03F00BBBF6E	C03F00BBBF6E	chr3	+	12304238	12303038	12304438	1400	8	3	142
PPARG	5468	T03F00BBC027	C03F00BBC027	chr3	+	12304423	12303223	12304623	1400	181	24	16
PPARG	5468	T03F00BBC090	C03F00BBC090	chr3	+	12304528	12303328	12304728	1400	7	3	-160
PPARG	5468	T03F00BBC165	C03F00BBC165	chr3	+	12304741	12303541	12304941	1400	12	8	-382
PPARG	5468	T03F00BBC2A3	C03F00BBC2A3	chr3	+	12305059	12303859	12305259	1400	6	3	-700
PPARG	5468	T03F00BBC4A0	C03F00BBC4A0	chr3	+	12305568	12304368	12305768	1400	127	49	-1158
PRKDC	5591	T08R02EAC363	C08R02EAC363	chr8	-	48939875	48939675	48941075	1400	6	3	-91633
PTEN	5728	T10F05575F54	C10F05575F54	chr10	+	89612116	89610916	89612316	1400	7	4	1077
PTEN	5728	T10F0557600C	C10F0557600C	chr10	+	89612300	89611100	89612500	1400	104	19	936
PTEN	5728	T10F055762C7	C10F055762C7	chr10	+	89612999	89611799	89613199	1400	5	3	190
PTEN	5728	T10F05576323	C10F05576323	chr10	+	89613091	89611891	89613291	1400	26	3	94
PTEN	5728	T10F05576431	C10F05576431	chr10	+	89613361	89612161	89613561	1400	3421	275	7
PTEN	5728	T10F05576488	C10F05576488	chr10	+	89613448	89612248	89613648	1400	21	3	-262
PTEN	5728	T10F05585AA0	C10F05585AA0	chr10	+	89676448	89675248	89676648	1400	8	3	-63268
PTGS1	5742	T09F0766B959	C09F0766B959	chr9	+	124172633	124171433	124172833	1400	27	6	439
PTGS1	5742	T09F0766BB44	C09F0766BB44	chr9	+	124173124	124171924	124173324	1400	454	107	-21
PTGS1	5742	T09F0766CBF3	C09F0766CBF3	chr9	+	124177395	124176195	124177595	1400	7	4	-4333
PTGS1	5742	T09F0766D679	C09F0766D679	chr9	+	124180089	124178889	124180289	1400	6	5	-7039
PTGS2	5743	T01R0B04FE28	C01R0B04FE28	chr1	-	184876584	184876384	184877784	1400	6	3	31027
PTK2	5747	T08R0873A9DA	C08R0873A9DA	chr8	-	141797850	141797650	141799050	1400	27	5	-60096
PTK2	5747	T08R08743F41	C08R08743F41	chr8	-	141836097	141835897	141837297	1400	7	5	-98396
PTK2	5747	T08R0874EA13	C08R0874EA13	chr8	-	141879827	141879627	141881027	1400	12	3	-142092
PTK2	5747	T08R087582EE	C08R087582EE	chr8	-	141918958	141918758	141920158	1400	5	3	-181254
PTK2	5747	T08R08759CCC	C08R08759CCC	chr8	-	141925580	141925380	141926780	1400	15	3	-187876
PTK2	5747	T08R0875F5EC	C08R0875F5EC	chr8	-	141948396	141948196	141949596	1400	10	9	-210693
PTK2	5747	T08R08761E85	C08R08761E85	chr8	-	141958789	141958589	141959989	1400	21	4	-221085
PTK2	5747	T08R08763BBD	C08R08763BBD	chr8	-	141966269	141966069	141967469	1400	9	3	-228566
PTK2	5747	T08R0876C15D	C08R0876C15D	chr8	-	142000477	142000277	142001677	1400	15	3	-262751
PTK2	5747	T08R0877F91D	C08R0877F91D	chr8	-	142080285	142080085	142081485	1400	86	14	-342506
PTK2	5747	T08R0877F993	C08R0877F993	chr8	-	142080403	142080203	142081603	1400	8	3	-342683
RAF1	5894	T03R00C05A1D	C03R00C05A1D	chr3	-	12605981	12605781	12607181	1400	5	3	-5853
RAF1	5894	T03R00C06818	C03R00C06818	chr3	-	12609560	12609360	12610760	1400	12	12	-9432
RAF1	5894	T03R00C08240	C03R00C08240	chr3	-	12616256	12616056	12617456	1400	8	3	-16124
RAF1	5894	T03R00C090CD	C03R00C090CD	chr3	-	12619981	12619781	12621181	1400	11	7	-19851
RAF1	5894	T03R00C090E9	C03R00C090E9	chr3	-	12620009	12619809	12621209	1400	5	3	-19880
RAF1	5894	T03R00C0935A	C03R00C0935A	chr3	-	12620634	12620434	12621834	1400	5	3	-20506
RAF1	5894	T03R00C0B214	C03R00C0B214	chr3	-	12628500	12628300	12629700	1400	28	9	-28372
RAF1	5894	T03R00C0B241	C03R00C0B241	chr3	-	12628545	12628345	12629745	1400	5	4	-28418
RAF1	5894	T03R00C17BC8	C03R00C17BC8	chr3	-	12680136	12679936	12681336	1400	9	4	-80006
RB1	5925	T13F02D90090	C13F02D90090	chr13	+	47775888	47774688	47776088	1400	736	87	74
RB1	5925	T13F02D99872	C13F02D99872	chr13	+	47814770	47813570	47814970	1400	10	5	-38856
RB1	5925	T13F02D9DC5B	C13F02D9DC5B	chr13	+	47832155	47830955	47832355	1400	11	4	-56242
RB1	5925	T13F02D9E777	C13F02D9E777	chr13	+	47834999	47833799	47835199	1400	10	3	-59083
RB1	5925	T13F02DA1EB7	C13F02DA1EB7	chr13	+	47849143	47847943	47849343	1400	5	3	-73231
RB1	5925	T13F02DA4EE1	C13F02DA4EE1	chr13	+	47861473	47860273	47861673	1400	8	4	-85561
RPL7	6129	T08R046EA732	C08R046EA732	chr8	-	74360626	74360426	74361826	1400	5	3	4819
S100A1	6271	T01F090D505B	C01F090D505B	chr1	+	151867483	151866283	151867683	1400	13	3	28
S100A1	6271	T01F090D5092	C01F090D5092	chr1	+	151867538	151866338	151867738	1400	48	20	-34
S100P	6286	T04F0066F188	C04F0066F188	chr4	+	6746504	6745304	6746704	1400	198	66	-36
CCL5	6352	T17R01DC8DF5	C17R01DC8DF5	chr17	-	31231477	31231277	31232677	1400	158	23	-8845
SFRP1	6422	T08R02754CBD	C08R02754CBD	chr8	-	41241789	41241589	41242989	1400	12	3	-3135
SFRP1	6422	T08R0275F977	C08R0275F977	chr8	-	41286007	41285807	41287207	1400	12	3	-47336
SFRP2	6423	T04R093C09C4	C04R093C09C4	chr4	-	154929604	154929404	154930804	1400	9	6	-8387
SFRP4	6424	T07R0241F462	C07R0241F462	chr7	-	37876834	37876634	37878034	1400	7	7	35252
SLN	6588	T11R06613608	C11R06613608	chr11	-	107034120	107033920	107035320	1400	6	6	49216
TAGLN	6876	T11F06F2CC43	C11F06F2CC43	chr11	+	116575299	116574099	116575499	1400	623	184	-43
TAGLN	6876	T11F06F2DF86	C11F06F2DF86	chr11	+	116580230	116579030	116580430	1400	8	3	-4980
NR2F2	7026	T15F05A47F2D	C15F05A47F2D	chr15	+	94666541	94665341	94666741	1400	5	4	8409
NR2F2	7026	T15F05A48D39	C15F05A48D39	chr15	+	94670137	94668937	94670337	1400	6	3	4821
NR2F2	7026	T15F05A49F6B	C15F05A49F6B	chr15	+	94674795	94673595	94674995	1400	120	26	157
NR2F2	7026	T15F05A49FF4	C15F05A49FF4	chr15	+	94674932	94673732	94675132	1400	230	29	48
NR2F2	7026	T15F05A4A034	C15F05A4A034	chr15	+	94674996	94673796	94675196	1400	66	36	-41
NR2F2	7026	T15F05A4A04E	C15F05A4A04E	chr15	+	94675022	94673822	94675222	1400	76	27	-68
NR2F2	7026	T15F05A4A09F	C15F05A4A09F	chr15	+	94675103	94673903	94675303	1400	6	3	-148
NR2F2	7026	T15F05A4A11A	C15F05A4A11A	chr15	+	94675226	94674026	94675426	1400	6	3	-276
NR2F2	7026	T15F05A4A136	C15F05A4A136	chr15	+	94675254	94674054	94675454	1400	13	6	-304
NR2F2	7026	T15F05A4A9FA	C15F05A4A9FA	chr15	+	94677498	94676298	94677698	1400	13	6	-2546
TFRC	7037	T03R0BC205B6	C03R0BC205B6	chr3	-	197264822	197264622	197266022	1400	12	3	-4025
TFRC	7037	T03R0BC234B9	C03R0BC234B9	chr3	-	197276857	197276657	197278057	1400	7	3	-16093
TFRC	7037	T03R0BC24B8B	C03R0BC24B8B	chr3	-	197282699	197282499	197283899	1400	19	7	-21934
TFRC	7037	T03R0BC2742B	C03R0BC2742B	chr3	-	197293099	197292899	197294299	1400	5	5	-32337
TGFA	7039	T02R04342F2A	C02R04342F2A	chr2	-	70528810	70528610	70530010	1400	10	7	-869
TGFB1	7040	T19R02C65141	C19R02C65141	chr19	-	46551361	46551161	46552561	1400	400	44	-22746
TGFB1	7040	T19R02C651D4	C19R02C651D4	chr19	-	46551508	46551308	46552708	1400	82	7	-22944
TGFBI	7045	T05F0811EC9C	C05F0811EC9C	chr5	+	135392412	135391212	135392612	1400	7	4	185
TGFBI	7045	T05F0811ED43	C05F0811ED43	chr5	+	135392579	135391379	135392779	1400	3031	1092	94
TGFBI	7045	T05F0811FFEE	C05F0811FFEE	chr5	+	135397358	135396158	135397558	1400	7	3	-4759
TGFBI	7045	T05F0812316A	C05F0812316A	chr5	+	135410026	135408826	135410226	1400	9	3	-17398
TGFBR1	7046	T09F0603B884	C09F0603B884	chr9	+	100907140	100905940	100907340	1400	34	5	132
TGFBR1	7046	T09F0603B8D3	C09F0603B8D3	chr9	+	100907219	100906019	100907419	1400	1970	219	51
TGFBR1	7046	T09F0603BA32	C09F0603BA32	chr9	+	100907570	100906370	100907770	1400	5	3	-337
TIMP1	7076	T0XF02D2255B	C0XF02D2255B	chrX	+	47326555	47325355	47326755	1400	17	5	79
TIMP1	7076	T0XF02D2263B	C0XF02D2263B	chrX	+	47326779	47325579	47326979	1400	930	109	3
TIMP3	7078	T22F01E1130B	C22F01E1130B	chr22	+	31527691	31526491	31527891	1400	13867	7359	-798
TIMP3	7078	T22F01E11350	C22F01E11350	chr22	+	31527760	31526560	31527960	1400	7	4	-958
TIMP3	7078	T22F01E116B3	C22F01E116B3	chr22	+	31528627	31527427	31528827	1400	63	46	-1825
TIMP3	7078	T22F01E11AD5	C22F01E11AD5	chr22	+	31529685	31528485	31529885	1400	53	27	-2880
TIMP3	7078	T22F01E1B404	C22F01E1B404	chr22	+	31568900	31567700	31569100	1400	5	3	-42076
TOP2A	7153	T17R022294CD	C17R022294CD	chr17	-	35820749	35820549	35821949	1400	7	3	-22407
TP53	7157	T17R0072EC0A	C17R0072EC0A	chr17	-	7531530	7531330	7532730	1400	25	6	-19037
TP53	7157	T17R0072EC40	C17R0072EC40	chr17	-	7531584	7531384	7532784	1400	14	4	-19098
HSP90B1	7184	T12F06215701	C12F06215701	chr12	+	102848257	102847057	102848457	1400	14	3	89
HSP90B1	7184	T12F0621573E	C12F0621573E	chr12	+	102848318	102847118	102848518	1400	5759	909	42
HSP90B1	7184	T12F06215EA2	C12F06215EA2	chr12	+	102850210	102849010	102850410	1400	6	4	-1876
HSP90B1	7184	T12F06216523	C12F06216523	chr12	+	102851875	102850675	102852075	1400	8	4	-3554
HSP90B1	7184	T12F062165C9	C12F062165C9	chr12	+	102852041	102850841	102852241	1400	12	3	-3708
HSP90B1	7184	T12F06217641	C12F06217641	chr12	+	102856257	102855057	102856457	1400	14	3	-7938
HSP90B1	7184	T12F0621825A	C12F0621825A	chr12	+	102859354	102858154	102859554	1400	5	3	-11016
HSP90B1	7184	T12F06218B83	C12F06218B83	chr12	+	102861699	102860499	102861899	1400	17	5	-13326
HSP90B1	7284	T16R01B692C4	C16R01B692C4	chr16	-	28742340	28742140	28743540	1400	25	11	19301
HSP90B1	7284	T16R01B69315	C16R01B69315	chr16	-	28742421	28742221	28743621	1400	6	4	19214
HSP90B1	7284	T16R01B6945B	C16R01B6945B	chr16	-	28742747	28742547	28743947	1400	19	15	18896
TWIST1	7291	T07R0123CE48	C07R0123CE48	chr7	-	19123784	19123584	19124984	1400	44	21	-2149
TYMS	7298	T18F0009E1C0	C18F0009E1C0	chr18	+	647616	646416	647816	1400	1409	122	189
TYMS	7298	T18F0009E1F4	C18F0009E1F4	chr18	+	647668	646468	647868	1400	40	8	-16
TYMS	7298	T18F0009E21D	C18F0009E21D	chr18	+	647709	646509	647909	1400	600	91	-44
TYMS	7298	T18F0009E316	C18F0009E316	chr18	+	647958	646758	648158	1400	5	3	-307
TYMS	7298	T18F0009E44F	C18F0009E44F	chr18	+	648271	647071	648471	1400	5	4	-613
VCAM1	7412	T01F06047EBE	C01F06047EBE	chr1	+	100957886	100956686	100958086	1400	70	17	4
VDR	7421	T12R02C55098	C12R02C55098	chr12	-	46485656	46485456	46486856	1400	8	7	35951
VDR	7421	T12R02C56D9B	C12R02C56D9B	chr12	-	46493083	46492883	46494283	1400	9	4	28522
VDR	7421	T12R02C58860	C12R02C58860	chr12	-	46499936	46499736	46501136	1400	255	22	21706
VDR	7421	T12R02C5891F	C12R02C5891F	chr12	-	46500127	46499927	46501327	1400	21	13	21480
VDR	7421	T12R02C5A591	C12R02C5A591	chr12	-	46507409	46507209	46508609	1400	9	4	14196
VDR	7421	T12R02C67E07	C12R02C67E07	chr12	-	46562823	46562623	46564023	1400	9	4	-41204
VDR	7421	T12R02C6D37D	C12R02C6D37D	chr12	-	46584701	46584501	46585901	1400	15	5	-63080
VSNL1	7447	T02F010C552E	C02F010C552E	chr2	+	17585454	17584254	17585654	1400	244	28	-67
VSNL1	7447	T02F010DFE47	C02F010DFE47	chr2	+	17694279	17693079	17694479	1400	12	3	-108989
WNT10B	7480	T12R02D6E495	C12R02D6E495	chr12	-	47637653	47637453	47638853	1400	220	50	7780
WNT9A	7483	T01R0D7ACD43	C01R0D7ACD43	chr1	-	226151747	226151547	226152947	1400	6	5	23590
WNT9A	7483	T01R0D7B2DAB	C01R0D7B2DAB	chr1	-	226176427	226176227	226177627	1400	7	4	-1089
WNT9A	7483	T01R0D7B3252	C01R0D7B3252	chr1	-	226177618	226177418	226178818	1400	37	13	-2281
WNT9A	7483	T01R0D7B8E5E	C01R0D7B8E5E	chr1	-	226201182	226200982	226202382	1400	15	6	-25844
XRCC1	7515	T19R02E78D8E	C19R02E78D8E	chr19	-	48729486	48729286	48730686	1400	6	3	9836
CXCR4	7852	T02R0823A48D	C02R0823A48D	chr2	-	136553613	136553413	136554813	1400	6	4	34795
CXCR4	7852	T02R08243B3D	C02R08243B3D	chr2	-	136592189	136591989	136593389	1400	32	18	-3776
PDHX	8050	T11F0213F6E7	C11F0213F6E7	chr11	+	34862823	34861623	34863023	1400	7	6	31918
PDHX	8050	T11F021472FC	C11F021472FC	chr11	+	34894588	34893388	34894788	1400	19	6	202
PDHX	8050	T11F02147395	C11F02147395	chr11	+	34894741	34893541	34894941	1400	542	54	52
PDHX	8050	T11F02155D85	C11F02155D85	chr11	+	34954629	34953429	34954829	1400	6	4	-59888
FOSL1	8061	T11R03E62FF5	C11R03E62FF5	chr11	-	65417205	65417005	65418405	1400	15	4	-914
FOSL1	8061	T11R03E633A6	C11R03E633A6	chr11	-	65418150	65417950	65419350	1400	8	3	-1844
FOSL1	8061	T11R03E64C33	C11R03E64C33	chr11	-	65424435	65424235	65425635	1400	1586	261	-8090
NCOA3	8202	T20F02B740B7	C20F02B740B7	chr20	+	45564087	45562887	45564287	1400	103	14	82
NCOA3	8202	T20F02B977A8	C20F02B977A8	chr20	+	45709224	45708024	45709424	1400	7	3	-145160
SOCS1	8651	T16R00AB8E3C	C16R00AB8E3C	chr16	-	11243068	11242868	11244268	1400	5	4	12724
SOCS1	8651	T16R00AB9FD7	C16R00AB9FD7	chr16	-	11247575	11247375	11248775	1400	7	6	8217
HYAL2	8692	T03R030008D4	C03R030008D4	chr3	-	50333908	50333708	50335108	1400	153	47	-3587
TNFSF10	8743	T03R0A5AD10A	C03R0A5AD10A	chr3	-	173723914	173723714	173725114	1400	16	13	-17737
TNFSF10	8743	T03R0A5AD12F	C03R0A5AD12F	chr3	-	173723951	173723751	173725151	1400	14	4	-17761
SOCS3	9021	T17R04671CEB	C17R04671CEB	chr17	-	73866475	73866275	73867675	1400	24	8	-1970
SOCS3	9021	T17R04671DF8	C17R04671DF8	chr17	-	73866744	73866544	73867944	1400	10	5	-2247
SOCS3	9021	T17R04672104	C17R04672104	chr17	-	73867524	73867324	73868724	1400	11	4	-3027
SOCS3	9021	T17R04672152	C17R04672152	chr17	-	73867602	73867402	73868802	1400	7	3	-3119
RPL14	9045	T03F026994EA	C03F026994EA	chr3	+	40473834	40472634	40474034	1400	1062	423	29
EBAG9	9166	T08F0697F1B3	C08F0697F1B3	chr8	+	110621107	110619907	110621307	1400	21	5	4
EBAG9	9166	T08F0697F200	C08F0697F200	chr8	+	110621184	110619984	110621384	1400	10	4	-55
EBAG9	9166	T08F0697F247	C08F0697F247	chr8	+	110621255	110620055	110621455	1400	26	6	-150
PTTG1	9232	T05F0986124B	C05F0986124B	chr5	+	159781451	159780251	159781651	1400	24	3	3
KLF4	9314	T09R0683A318	C09R0683A318	chr9	-	109290264	109290064	109291464	1400	29	4	-3271
KLF4	9314	T09R0683A3D8	C09R0683A3D8	chr9	-	109290456	109290256	109291656	1400	6	3	-3481
KLF4	9314	T09R0683A436	C09R0683A436	chr9	-	109290550	109290350	109291750	1400	40	4	-3553
KLF4	9314	T09R0683A6D6	C09R0683A6D6	chr9	-	109291222	109291022	109292422	1400	6	4	-4246
IKBKE	9641	T01F0C33A22A	C01F0C33A22A	chr1	+	204710442	204709242	204710642	1400	174	35	23
IKBKE	9641	T01F0C3403C0	C01F0C3403C0	chr1	+	204735424	204734224	204735624	1400	6	6	-25005
TUSC4	10641	T03R03007B32	C03R03007B32	chr3	-	50363186	50362986	50364386	1400	195	11	-3209
NUDT6	11162	T04R07650DCD	C04R07650DCD	chr4	-	124063181	124062981	124064381	1400	27	3	-29898
CCT5	22948	T05F009D37D1	C05F009D37D1	chr5	+	10303441	10302241	10303641	1400	297	14	-73
ANGPTL2	23452	T09R07AE6608	C09R07AE6608	chr9	-	128869896	128869696	128871096	1400	15	3	19573
ANGPTL2	23452	T09R07AF0377	C09R07AF0377	chr9	-	128910199	128909999	128911399	1400	23	6	-20730
ANGPTL2	23452	T09R07AF0425	C09R07AF0425	chr9	-	128910373	128910173	128911573	1400	6	3	-20903
ANGPTL2	23452	T09R07AF05D9	C09R07AF05D9	chr9	-	128910809	128910609	128912009	1400	6	5	-21340
TMEFF2	23671	T02R0B7D6687	C02R0B7D6687	chr2	-	192767623	192767423	192768823	1400	33	15	-244615
STOML2	30968	T09R021779C1	C09R021779C1	chr9	-	35092929	35092729	35094129	1400	19	4	-2977
ACP6	51205	T01R08ADD126	C01R08ADD126	chr1	-	145608998	145608798	145610198	1400	5	3	-23177
LRP1B	53353	T02R08623F39	C02R08623F39	chr2	-	140656441	140656241	140657641	1400	5	4	49043
LRP1B	53353	T02R0862D8C3	C02R0862D8C3	chr2	-	140695747	140695547	140696947	1400	11	7	9739
LRP1B	53353	T02R0862DCDA	C02R0862DCDA	chr2	-	140696794	140696594	140697994	1400	10	9	8692
LRP1B	53353	T02R08636480	C02R08636480	chr2	-	140731520	140731320	140732720	1400	6	6	-26036
LRP1B	53353	T02R0864549B	C02R0864549B	chr2	-	140792987	140792787	140794187	1400	8	6	-87501
LRP1B	53353	T02R087EF663	C02R087EF663	chr2	-	142538339	142538139	142539539	1400	8	5	-1832855
LRP1B	53353	T02R087FFAD1	C02R087FFAD1	chr2	-	142605009	142604809	142606209	1400	49	14	-1899507
FXYD5	53827	T19F02677F7E	C19F02677F7E	chr19	+	40337278	40336078	40337478	1400	6	3	210
FXYD5	53827	T19F02678046	C19F02678046	chr19	+	40337478	40336278	40337678	1400	395	45	12
FXYD5	53827	T19F0267822B	C19F0267822B	chr19	+	40337963	40336763	40338163	1400	21	3	-470
ADAMTS9	56999	T03R03D7EE55	C03R03D7EE55	chr3	-	64482901	64482701	64484101	1400	5	3	-6512
ADAMTS9	56999	T03R03D8566A	C03R03D8566A	chr3	-	64509546	64509346	64510746	1400	15	4	-33154
ADAMTS9	56999	T03R03DA03BD	C03R03DA03BD	chr3	-	64619453	64619253	64620653	1400	29	10	-143056
ADAMTS9	56999	T03R03DA5C05	C03R03DA5C05	chr3	-	64642053	64641853	64643253	1400	44	21	-165661
ADAMTS9	56999	T03R03DA70E9	C03R03DA70E9	chr3	-	64647401	64647201	64648601	1400	7	4	-171012
ADAMTS9	56999	T03R03DA74A0	C03R03DA74A0	chr3	-	64648352	64648152	64649552	1400	31	4	-171920
VCPIP1	80124	T08R040929BC	C08R040929BC	chr8	-	67709372	67709172	67710572	1400	7	3	-4279
VCPIP1	80124	T08R0409A7CD	C08R0409A7CD	chr8	-	67741645	67741445	67742845	1400	6	4	-36571
TUBB	203068	T06F01D5E951	C06F01D5E951	chr6	+	30796113	30794913	30796313	1400	2205	629	159
ESCC genes having no predicted EREs in their promoters, and not known to be responsive to estrogen (class C4)
Gene Symbol	EntrezID	TSS	CTSS	Chromosome	Strand	TSSStart	SequenceStart	SequenceStop	Promoter Size	Total Tags	RepTags	Distance
ACAN	176	T15F0531C4C0	C15F0531C4C0	chr15	+	87147712	87146512	87147912	1400	66	18	304
ALOX5AP	241	T13F01CCEEC0	C13F01CCEEC0	chr13	+	30207680	30206480	30207880	1400	18	3	6
ALOX5AP	241	T13F01CCF29A	C13F01CCF29A	chr13	+	30208666	30207466	30208866	1400	11	8	-995
FAS	355	T10F0568968C	C10F0568968C	chr10	+	90740364	90739164	90740564	1400	38	4	-85
FAS	355	T10F05689727	C10F05689727	chr10	+	90740519	90739319	90740719	1400	60	4	-251
FAS	355	T10F056897C7	C10F056897C7	chr10	+	90740679	90739479	90740879	1400	24	3	-378
FAS	355	T10F056897F7	C10F056897F7	chr10	+	90740727	90739527	90740927	1400	8	6	-459
FAS	355	T10F056898D5	C10F056898D5	chr10	+	90740949	90739749	90741149	1400	11	7	-667
AXL	558	T19F02C44336	C19F02C44336	chr19	+	46416694	46415494	46416894	1400	125	13	0
AXL	558	T19F02C4444A	C19F02C4444A	chr19	+	46416970	46415770	46417170	1400	1358	109	-200
AXL	558	T19F02C49618	C19F02C49618	chr19	+	46437912	46436712	46438112	1400	6	6	-21249
AXL	558	T19F02C4AC3C	C19F02C4AC3C	chr19	+	46443580	46442380	46443780	1400	6	3	-26917
BAGE	574	T21R009A6D82	C21R009A6D82	chr21	-	10120578	10120378	10121778	1400	18	5	-40893
KLF5	688	T13F0452BCC8	C13F0452BCC8	chr13	+	72531144	72529944	72531344	1400	810	262	37
KLF5	688	T13F0452BD65	C13F0452BD65	chr13	+	72531301	72530101	72531501	1400	11	3	-158
KLF5	688	T13F0452BEF6	C13F0452BEF6	chr13	+	72531702	72530502	72531902	1400	15	4	-516
KLF5	688	T13F0452C98F	C13F0452C98F	chr13	+	72534415	72533215	72534615	1400	18	4	-3266
KLF5	688	T13F0452C9FB	C13F0452C9FB	chr13	+	72534523	72533323	72534723	1400	15	4	-3342
KLF5	688	T13F0452CD07	C13F0452CD07	chr13	+	72535303	72534103	72535503	1400	9	5	-4154
CDH5	1003	T16F03DF2E28	C16F03DF2E28	chr16	+	64957992	64956792	64958192	1400	8	3	72
CDH5	1003	T16F03DF2E87	C16F03DF2E87	chr16	+	64958087	64956887	64958287	1400	51	9	27
CDKN2A	1029	T09R014F27CD	C09R014F27CD	chr9	-	21964749	21964549	21965949	1400	5	4	-6979
CDKN2A	1029	T09R014F2832	C09R014F2832	chr9	-	21964850	21964650	21966050	1400	42	3	-7059
CDKN2A	1029	T09R014F292E	C09R014F292E	chr9	-	21965102	21964902	21966302	1400	9	3	-7331
CDKN2A	1029	T09R014F74AA	C09R014F74AA	chr9	-	21984426	21984226	21985626	1400	54	3	-26581
CDKN2B	1030	T09R014F782B	C09R014F782B	chr9	-	21985323	21985123	21986523	1400	6	5	7598
CENPF	1063	T01F0CAFBAA3	C01F0CAFBAA3	chr1	+	212843171	212841971	212843371	1400	250	27	36
CENPF	1063	T01F0CAFE824	C01F0CAFE824	chr1	+	212854820	212853620	212855020	1400	9	4	-11664
CENPF	1063	T01F0CAFF91E	C01F0CAFF91E	chr1	+	212859166	212857966	212859366	1400	17	8	-16010
COL4A5	1287	T0XF0669621B	C0XF0669621B	chrX	+	107569691	107568491	107569891	1400	48	9	151
COL4A5	1287	T0XF066AA941	C0XF066AA941	chrX	+	107653441	107652241	107653641	1400	27	24	-83631
COL4A5	1287	T0XF066B8F4E	C0XF066B8F4E	chrX	+	107712334	107711134	107712534	1400	22	6	-142500
COL4A5	1287	T0XF066C005C	C0XF066C005C	chrX	+	107741276	107740076	107741476	1400	7	3	-171427
CLDN7	1366	T17R006C46D1	C17R006C46D1	chr17	-	7096017	7095817	7097217	1400	96	12	8195
CLDN7	1366	T17R006C475E	C17R006C475E	chr17	-	7096158	7095958	7097358	1400	9	3	8045
CLDN7	1366	T17R006C6974	C17R006C6974	chr17	-	7104884	7104684	7106084	1400	5	4	-682
CTSB	1508	T08R00B2D17C	C08R00B2D17C	chr8	-	11719036	11718836	11720236	1400	8	4	18425
CTSB	1508	T08R00B2F717	C08R00B2F717	chr8	-	11728663	11728463	11729863	1400	6	6	8796
CTSB	1508	T08R00B32137	C08R00B32137	chr8	-	11739447	11739247	11740647	1400	14	4	-1984
CTSB	1508	T08R00B321C8	C08R00B321C8	chr8	-	11739592	11739392	11740792	1400	5	3	-2130
CTSB	1508	T08R00B3236B	C08R00B3236B	chr8	-	11740011	11739811	11741211	1400	26	3	-2539
CTSB	1508	T08R00B343EA	C08R00B343EA	chr8	-	11748330	11748130	11749530	1400	6	4	-10869
CTSL1	1514	T09F055621E6	C09F055621E6	chr9	+	89530854	89529654	89531054	1400	82	34	14
CTSL1	1514	T09F05562225	C09F05562225	chr9	+	89530917	89529717	89531117	1400	41	3	-84
DAPK1	1612	T09F0552A64A	C09F0552A64A	chr9	+	89302602	89301402	89302802	1400	3392	319	279
DAPK1	1612	T09F0552A6B2	C09F0552A6B2	chr9	+	89302706	89301506	89302906	1400	20	4	-119
DAPK1	1612	T09F0552A8D1	C09F0552A8D1	chr9	+	89303249	89302049	89303449	1400	48	4	-579
DAPK1	1612	T09F0552A995	C09F0552A995	chr9	+	89303445	89302245	89303645	1400	56	16	-851
DAPK1	1612	T09F0552EDCB	C09F0552EDCB	chr9	+	89320907	89319707	89321107	1400	13	12	-18330
DAPK1	1612	T09F05531156	C09F05531156	chr9	+	89330006	89328806	89330206	1400	99	91	-27427
DAPK1	1612	T09F05533347	C09F05533347	chr9	+	89338695	89337495	89338895	1400	13	6	-36119
DAPK1	1612	T09F055377BD	C09F055377BD	chr9	+	89356221	89355021	89356421	1400	9	4	-53645
DAPK1	1612	T09F0553C564	C09F0553C564	chr9	+	89376100	89374900	89376300	1400	10	7	-73524
DAPK1	1612	T09F0554CD0A	C09F0554CD0A	chr9	+	89443594	89442394	89443794	1400	5	3	-141013
DAPK1	1612	T09F0554EF7C	C09F0554EF7C	chr9	+	89452412	89451212	89452612	1400	222	73	-149834
DAPK1	1612	T09F055520E7	C09F055520E7	chr9	+	89465063	89463863	89465263	1400	8	8	-162487
DAPK1	1612	T09F055522C3	C09F055522C3	chr9	+	89465539	89464339	89465739	1400	5	4	-162963
AKR1C1	1645	T10F004BEEAB	C10F004BEEAB	chr10	+	4976299	4975099	4976499	1400	8	3	19158
AKR1C1	1645	T10F004C3A16	C10F004C3A16	chr10	+	4995606	4994406	4995806	1400	6935	1730	-134
AKR1C1	1645	T10F004C45B6	C10F004C45B6	chr10	+	4998582	4997382	4998782	1400	11	4	-3127
AKR1C1	1645	T10F004C726F	C10F004C726F	chr10	+	5010031	5008831	5010231	1400	5	3	-14577
AKR1C2	1646	T10R004CD811	C10R004CD811	chr10	-	5036049	5035849	5037249	1400	15826	12178	-14030
DES	1674	T02F0D1C66C1	C02F0D1C66C1	chr2	+	219965121	219963921	219965321	1400	9	3	26222
DES	1674	T02F0D1CCD2F	C02F0D1CCD2F	chr2	+	219991343	219990143	219991543	1400	78	15	13
DFFA	1676	T01R009F5181	C01R009F5181	chr1	-	10441089	10440889	10442289	1400	7	3	2106
DIAPH2	1730	T0XF05B6324C	C0XF05B6324C	chrX	+	95826508	95825308	95826708	1400	160	7	-19
DIAPH2	1730	T0XF05B8F204	C0XF05B8F204	chrX	+	96006660	96005460	96006860	1400	6	4	-180295
DIAPH2	1730	T0XF05BF01DB	C0XF05BF01DB	chrX	+	96403931	96402731	96404131	1400	25	4	-577564
DIAPH2	1730	T0XF05C09640	C0XF05C09640	chrX	+	96507456	96506256	96507656	1400	6	3	-681091
DIAPH2	1730	T0XF05C18E4F	C0XF05C18E4F	chrX	+	96570959	96569759	96571159	1400	6	6	-744594
DIAPH2	1730	T0XF05C1C729	C0XF05C1C729	chrX	+	96585513	96584313	96585713	1400	5	3	-759148
DIAPH2	1730	T0XF05C2E863	C0XF05C2E863	chrX	+	96659555	96658355	96659755	1400	9	5	-833187
DNMT3B	1789	T20F01D62E20	C20F01D62E20	chr20	+	30813728	30812528	30813928	1400	13	3	125
DNMT3B	1789	T20F01D62E9C	C20F01D62E9C	chr20	+	30813852	30812652	30814052	1400	444	195	2
DNMT3B	1789	T20F01D62F6B	C20F01D62F6B	chr20	+	30814059	30812859	30814259	1400	64	5	-197
DNMT3B	1789	T20F01D66AD5	C20F01D66AD5	chr20	+	30829269	30828069	30829469	1400	6	6	-15417
DNMT3B	1789	T20F01D672D4	C20F01D672D4	chr20	+	30831316	30830116	30831516	1400	24	4	-17438
DRD2	1813	T11R06B93E1D	C11R06B93E1D	chr11	-	112803357	112803157	112804557	1400	5	5	-17811
ECGF1	1890	T22R02F070BF	C22R02F070BF	chr22	-	49311935	49311735	49313135	1400	6	3	-869
ECGF1	1890	T22R02F07217	C22R02F07217	chr22	-	49312279	49312079	49313479	1400	17	5	-1212
ECGF1	1890	T22R02F074AF	C22R02F074AF	chr22	-	49312943	49312743	49314143	1400	11	3	-1865
ECGF1	1890	T22R02F07CFB	C22R02F07CFB	chr22	-	49315067	49314867	49316267	1400	15	5	-3967
ELF3	1999	T01F0BEF8442	C01F0BEF8442	chr1	+	200246338	200245138	200246538	1400	40	14	-2637
ELF3	1999	T01F0BEF8468	C01F0BEF8468	chr1	+	200246376	200245176	200246576	1400	57	14	-2676
ERCC1	2067	T19R03041DF2	C19R03041DF2	chr19	-	50601458	50601258	50602658	1400	14	3	3290
ERCC1	2067	T19R030460F7	C19R030460F7	chr19	-	50618615	50618415	50619815	1400	169	30	-13795
EREG	2069	T04F047F457E	C04F047F457E	chr4	+	75449726	75448526	75449926	1400	10	3	1
EREG	2069	T04F047F5C4C	C04F047F5C4C	chr4	+	75455564	75454364	75455764	1400	6	3	-5840
EREG	2069	T04F047F5CF9	C04F047F5CF9	chr4	+	75455737	75454537	75455937	1400	11	4	-6008
ERCC3	2071	T02R079C73E5	C02R079C73E5	chr2	-	127693797	127693597	127694997	1400	32	18	37557
ERCC3	2071	T02R079C75AB	C02R079C75AB	chr2	-	127694251	127694051	127695451	1400	9	4	37110
ERCC3	2071	T02R079D967E	C02R079D967E	chr2	-	127768190	127767990	127769390	1400	125	14	-36799
ETS1	2113	T11R079EA343	C11R079EA343	chr11	-	127836995	127836795	127838195	1400	5	3	-3105
ETS1	2113	T11R079F5247	C11R079F5247	chr11	-	127881799	127881599	127882999	1400	10	6	-47908
ETS1	2113	T11R079F8EB4	C11R079F8EB4	chr11	-	127897268	127897068	127898468	1400	6	3	-63358
ETS1	2113	T11R079F8EDC	C11R079F8EDC	chr11	-	127897308	127897108	127898508	1400	11	3	-63408
FGFR1	2260	T08R024A4DF5	C08R024A4DF5	chr8	-	38424053	38423853	38425253	1400	7	6	-34583
FGFR1	2260	T08R024A7589	C08R024A7589	chr8	-	38434185	38433985	38435385	1400	6	3	-44717
FGFR1	2260	T08R024A9F21	C08R024A9F21	chr8	-	38444833	38444633	38446033	1400	13	4	-55360
GDI2	2665	T10R0059D2A0	C10R0059D2A0	chr10	-	5886624	5886424	5887824	1400	10	4	-39413
GDI2	2665	T10R0059DB7C	C10R0059DB7C	chr10	-	5888892	5888692	5890092	1400	7	4	-41667
GRIN2B	2904	T12R00D160BC	C12R00D160BC	chr12	-	13721788	13721588	13722988	1400	11	6	-116360
GRIN2B	2904	T12R00D47108	C12R00D47108	chr12	-	13922568	13922368	13923768	1400	6	3	-317126
HDAC1	3065	T01F01F04B4D	C01F01F04B4D	chr1	+	32525133	32523933	32525333	1400	10	9	5164
HDAC1	3065	T01F01F05EF4	C01F01F05EF4	chr1	+	32530164	32528964	32530364	1400	5	4	131
HDAC1	3065	T01F01F05F74	C01F01F05F74	chr1	+	32530292	32529092	32530492	1400	992	102	38
HLA-A	3105	T06F01CA0AC1	C06F01CA0AC1	chr6	+	30018241	30017041	30018441	1400	5	3	76
HLA-A	3105	T06F01CA0AFB	C06F01CA0AFB	chr6	+	30018299	30017099	30018499	1400	20	4	14
HLA-A	3105	T06F01CA1741	C06F01CA1741	chr6	+	30021441	30020241	30021641	1400	45	16	-3130
HNRPK	3190	T09R051CD4B0	C09R051CD4B0	chr9	-	85775536	85775336	85776736	1400	25	16	-2604
HNRPK	3190	T09R051CF6BF	C09R051CF6BF	chr9	-	85784255	85784055	85785455	1400	8	3	-11322
HNRPK	3190	T09R051CF6FC	C09R051CF6FC	chr9	-	85784316	85784116	85785516	1400	100	19	-11345
HNRPK	3190	T09R051CF766	C09R051CF766	chr9	-	85784422	85784222	85785622	1400	25	3	-11467
HNRPK	3190	T09R051CF96F	C09R051CF96F	chr9	-	85784943	85784743	85786143	1400	544	45	-11941
HOXA9	3205	T07R019E7DB0	C07R019E7DB0	chr7	-	27164080	27163880	27165280	1400	47	4	4579
HOXA9	3205	T07R019E8942	C07R019E8942	chr7	-	27167042	27166842	27168242	1400	29	23	1558
HOXB7	3217	T17R02A00B5F	C17R02A00B5F	chr17	-	44043103	44042903	44044303	1400	9	7	-3488
HOXB9	3219	T17R02A044C2	C17R02A044C2	chr17	-	44057794	44057594	44058994	1400	6	3	-4238
HOXB9	3219	T17R02A04670	C17R02A04670	chr17	-	44058224	44058024	44059424	1400	27	8	-4680
HOXD13	3239	T02F0A874EAD	C02F0A874EAD	chr2	+	176639661	176638461	176639861	1400	11	5	26120
HOXD13	3239	T02F0A87852A	C02F0A87852A	chr2	+	176653610	176652410	176653810	1400	20	7	12169
HOXD13	3239	T02F0A87B45F	C02F0A87B45F	chr2	+	176665695	176664495	176665895	1400	23	6	84
IDH1	3417	T02R0C722DD4	C02R0C722DD4	chr2	-	208809428	208809228	208810628	1400	9	3	-210
IDH1	3417	T02R0C72734B	C02R0C72734B	chr2	-	208827211	208827011	208828411	1400	15	5	-17993
IL8	3576	T04F04754026	C04F04754026	chr4	+	74792998	74791798	74793198	1400	10	8	32141
IL8	3576	T04F0475467C	C04F0475467C	chr4	+	74794620	74793420	74794820	1400	7	5	30519
IL8	3576	T04F0475BDBE	C04F0475BDBE	chr4	+	74825150	74823950	74825350	1400	9	4	-11
ING1	3621	T13F0690F33A	C13F0690F33A	chr13	+	110162746	110161546	110162946	1400	6	6	338
ING1	3621	T13F0690F3C1	C13F0690F3C1	chr13	+	110162881	110161681	110163081	1400	11	8	203
ING1	3621	T13F0690F850	C13F0690F850	chr13	+	110164048	110162848	110164248	1400	55	11	-893
ING1	3621	T13F069100AF	C13F069100AF	chr13	+	110166191	110164991	110166391	1400	13	3	-3106
IRF2	3660	T04R0B0F2DF0	C04R0B0F2DF0	chr4	-	185544176	185543976	185545376	1400	6	3	1752
IRF2	3660	T04R0B108190	C04R0B108190	chr4	-	185631120	185630920	185632320	1400	17	9	-85192
IRF2	3660	T04R0B1083F4	C04R0B1083F4	chr4	-	185631732	185631532	185632932	1400	7	3	-85782
IRF2	3660	T04R0B1084F8	C04R0B1084F8	chr4	-	185631992	185631792	185633192	1400	26	14	-86065
IRF2	3660	T04R0B1085C5	C04R0B1085C5	chr4	-	185632197	185631997	185633397	1400	25	3	-86262
KRT1	3848	T12R030F5D62	C12R030F5D62	chr12	-	51338594	51338394	51339794	1400	9	9	16144
KRT1	3848	T12R030F9FA3	C12R030F9FA3	chr12	-	51355555	51355355	51356755	1400	9	3	-815
KRT1	3848	T12R030FA780	C12R030FA780	chr12	-	51357568	51357368	51358768	1400	12	5	-2825
LMNA	4000	T01F093316DA	C01F093316DA	chr1	+	154343130	154341930	154343330	1400	6	3	7992
LMNA	4000	T01F09333616	C01F09333616	chr1	+	154351126	154349926	154351326	1400	2047	1249	39
SMAD4	4089	T18F02C9F1AC	C18F02C9F1AC	chr18	+	46789036	46787836	46789236	1400	8	6	21575
SMAD4	4089	T18F02CA45DE	C18F02CA45DE	chr18	+	46810590	46809390	46810790	1400	278	72	41
SMAD4	4089	T18F02CA46D2	C18F02CA46D2	chr18	+	46810834	46809634	46811034	1400	5	3	-223
SMAD4	4089	T18F02CAB2F3	C18F02CAB2F3	chr18	+	46838515	46837315	46838715	1400	14	9	-27904
MAL	4118	T02F05AA02C0	C02F05AA02C0	chr2	+	95027904	95026704	95028104	1400	12	4	27302
MAL	4118	T02F05AA6D4C	C02F05AA6D4C	chr2	+	95055180	95053980	95055380	1400	106	35	58
MAL	4118	T02F05AAC59A	C02F05AAC59A	chr2	+	95077786	95076586	95077986	1400	10	6	-22580
MCC	4163	T05R06B5A282	C05R06B5A282	chr5	-	112566914	112566714	112568114	1400	8	4	-177464
MAP3K3	4215	T17F038515CC	C17F038515CC	chr17	+	59053516	59052316	59053716	1400	127	7	64
MAP3K3	4215	T17F0385DC2F	C17F0385DC2F	chr17	+	59104303	59103103	59104503	1400	5	3	-50770
MAP3K3	4215	T17F0385DD17	C17F0385DD17	chr17	+	59104535	59103335	59104735	1400	11	8	-51002
MGMT	4255	T10F07D0C483	C10F07D0C483	chr10	+	131122307	131121107	131122507	1400	8	7	33149
MGMT	4255	T10F07D0DC8A	C10F07D0DC8A	chr10	+	131128458	131127258	131128658	1400	11	6	26998
MGMT	4255	T10F07D1462A	C10F07D1462A	chr10	+	131155498	131154298	131155698	1400	72	12	18
MGMT	4255	T10F07D2423C	C10F07D2423C	chr10	+	131220028	131218828	131220228	1400	10	3	-64571
MGMT	4255	T10F07D439D8	C10F07D439D8	chr10	+	131348952	131347752	131349152	1400	6	3	-193488
MMP9	4318	T20F029FE7FE	C20F029FE7FE	chr20	+	44034046	44032846	44034246	1400	10	3	36931
MMP9	4318	T20F029FE83C	C20F029FE83C	chr20	+	44034108	44032908	44034308	1400	7	3	36848
MMP9	4318	T20F02A0782A	C20F02A0782A	chr20	+	44070954	44069754	44071154	1400	418	155	35
MMP9	4318	T20F02A086C9	C20F02A086C9	chr20	+	44074697	44073497	44074897	1400	5	5	-3743
MMP10	4319	T11R0615F78D	C11R0615F78D	chr11	-	102102925	102102725	102104125	1400	16	9	43540
MMP11	4320	T22F01567BEC	C22F01567BEC	chr22	+	22445036	22443836	22445236	1400	8	6	0
MMP14	4323	T14F01556CE9	C14F01556CE9	chr14	+	22375657	22374457	22375857	1400	161	13	52
MPO	4353	T17R03336EA0	C17R03336EA0	chr17	-	53702304	53702104	53703504	1400	7	4	-69
MPO	4353	T17R033392A7	C17R033392A7	chr17	-	53711527	53711327	53712727	1400	14	4	-9271
MPO	4353	T17R03339932	C17R03339932	chr17	-	53713202	53713002	53714402	1400	8	6	-10967
MTAP	4507	T09F014C8795	C09F014C8795	chr9	+	21792661	21791461	21792861	1400	251	32	36
MTAP	4507	T09F014D530C	C09F014D530C	chr9	+	21844748	21843548	21844948	1400	8	3	-52111
MUC5AC	4586	T11F0011F6D7	C11F0011F6D7	chr11	+	1177303	1176103	1177503	1400	6	6	-7940
MYL2	4633	T12R068C0791	C12R068C0791	chr12	-	109840273	109840073	109841473	1400	7	6	-7245
NBN	4683	T08R056C4D7F	C08R056C4D7F	chr8	-	90983807	90983607	90985007	1400	20	9	30983
NEO1	4756	T15F043CC65C	C15F043CC65C	chr15	+	71091804	71090604	71092004	1400	5	4	40124
NEO1	4756	T15F043D5FA1	C15F043D5FA1	chr15	+	71131041	71129841	71131241	1400	169	8	913
NEO1	4756	T15F043D60A0	C15F043D60A0	chr15	+	71131296	71130096	71131496	1400	186	33	734
NEO1	4756	T15F043D6219	C15F043D6219	chr15	+	71131673	71130473	71131873	1400	12	10	255
NEO1	4756	T15F043D6261	C15F043D6261	chr15	+	71131745	71130545	71131945	1400	1713	184	219
NEO1	4756	T15F043D6302	C15F043D6302	chr15	+	71131906	71130706	71132106	1400	1906	143	103
NEO1	4756	T15F043D63F8	C15F043D63F8	chr15	+	71132152	71130952	71132352	1400	30	6	-197
NEO1	4756	T15F043DBDD3	C15F043DBDD3	chr15	+	71155155	71153955	71155355	1400	9	4	-23227
NEO1	4756	T15F043E5E10	C15F043E5E10	chr15	+	71196176	71194976	71196376	1400	7	3	-64247
NEO1	4756	T15F043E74EA	C15F043E74EA	chr15	+	71202026	71200826	71202226	1400	7	5	-70098
NEO1	4756	T15F043E7549	C15F043E7549	chr15	+	71202121	71200921	71202321	1400	16	3	-70183
NEO1	4756	T15F043F476C	C15F043F476C	chr15	+	71255916	71254716	71256116	1400	7	3	-123962
NEO1	4756	T15F044088BC	C15F044088BC	chr15	+	71338172	71336972	71338372	1400	11	5	-206244
NEO1	4756	T15F0440A66E	C15F0440A66E	chr15	+	71345774	71344574	71345974	1400	9	4	-213830
PRDX1	5052	T01R02BA3E8F	C01R02BA3E8F	chr1	-	45760143	45759943	45761343	1400	570	261	-10827
PAX9	5083	T14F022861B5	C14F022861B5	chr14	+	36200885	36199685	36201085	1400	71	12	-160
PAX9	5083	T14F0228627E	C14F0228627E	chr14	+	36201086	36199886	36201286	1400	19	7	-430
PHB	5245	T17R02AC5068	C17R02AC5068	chr17	-	44847208	44847008	44848408	1400	30	6	-10755
PIK3CB	5291	T03R08560A8E	C03R08560A8E	chr3	-	139856526	139856326	139857726	1400	5	4	415
PIN1	5300	T19F0095A4A3	C19F0095A4A3	chr19	+	9807011	9805811	9807211	1400	192	38	30
PLAUR	5329	T19R02E9A370	C19R02E9A370	chr19	-	48866160	48865960	48867360	1400	77	21	-24028
PLAUR	5329	T19R02E9A38D	C19R02E9A38D	chr19	-	48866189	48865989	48867389	1400	7	3	-24075
POLB	5423	T08F0285ADA4	C08F0285ADA4	chr8	+	42315172	42313972	42315372	1400	33	6	41
MAPK1	5594	T22R0138A7EF	C22R0138A7EF	chr22	-	20490223	20490023	20491423	1400	5	4	-46258
MAPK1	5594	T22R0138AF0C	C22R0138AF0C	chr22	-	20492044	20491844	20493244	1400	24	13	-48075
MAPK1	5594	T22R01396CAC	C22R01396CAC	chr22	-	20540588	20540388	20541788	1400	41	18	-96620
MAPK1	5594	T22R013994D3	C22R013994D3	chr22	-	20550867	20550667	20552067	1400	5	3	-106902
MAPK1	5594	T22R013996DC	C22R013996DC	chr22	-	20551388	20551188	20552588	1400	5	3	-107423
MAPK1	5594	T22R013997CE	C22R013997CE	chr22	-	20551630	20551430	20552830	1400	27	4	-107666
MAPK1	5594	T22R01399855	C22R01399855	chr22	-	20551765	20551565	20552965	1400	33	5	-107774
MAPK1	5594	T22R01399870	C22R01399870	chr22	-	20551792	20551592	20552992	1400	19	3	-107827
PROX1	5629	T01F0CA65763	C01F0CA65763	chr1	+	212227939	212226739	212228139	1400	54	9	589
PROX1	5629	T01F0CA679B9	C01F0CA679B9	chr1	+	212236729	212235529	212236929	1400	7	4	-8246
RELN	5649	T07R06228008	C07R06228008	chr7	-	102924296	102924096	102925496	1400	12	3	-24801
RELN	5649	T07R0623276C	C07R0623276C	chr7	-	102967148	102966948	102968348	1400	17	6	-67638
RELN	5649	T07R06237004	C07R06237004	chr7	-	102985732	102985532	102986932	1400	7	3	-86239
RELN	5649	T07R06237DD3	C07R06237DD3	chr7	-	102989267	102989067	102990467	1400	10	3	-89763
RELN	5649	T07R06237F13	C07R06237F13	chr7	-	102989587	102989387	102990787	1400	5	3	-90080
RELN	5649	T07R0623FE11	C07R0623FE11	chr7	-	103022097	103021897	103023297	1400	10	5	-122604
RELN	5649	T07R062A0432	C07R062A0432	chr7	-	103416882	103416682	103418082	1400	6	3	-517385
RELN	5649	T07R062A044B	C07R062A044B	chr7	-	103416907	103416707	103418107	1400	5	3	-517414
RELN	5649	T07R062A0499	C07R062A0499	chr7	-	103416985	103416785	103418185	1400	8	3	-517487
PTPRC	5788	T01F0BBC1229	C01F0BBC1229	chr1	+	196874793	196873593	196874993	1400	148	25	64
PTPRC	5788	T01F0BBC68E6	C01F0BBC68E6	chr1	+	196896998	196895798	196897198	1400	8	7	-22150
PTPRC	5788	T01F0BBC8E3D	C01F0BBC8E3D	chr1	+	196906557	196905357	196906757	1400	14	11	-31709
PTPRC	5788	T01F0BBCB02D	C01F0BBCB02D	chr1	+	196915245	196914045	196915445	1400	5	5	-40397
PTPRC	5788	T01F0BBCB27F	C01F0BBCB27F	chr1	+	196915839	196914639	196916039	1400	7	4	-40989
RARG	5916	T12R0317E25C	C12R0317E25C	chr12	-	51896924	51896724	51898124	1400	16	7	-6278
RARG	5916	T12R0317EFF3	C12R0317EFF3	chr12	-	51900403	51900203	51901603	1400	52	11	-9750
RARG	5916	T12R03181DBA	C12R03181DBA	chr12	-	51912122	51911922	51913322	1400	27	4	-21454
RARRES1	5918	T03R09880DD8	C03R09880DD8	chr3	-	159911384	159911184	159912584	1400	6	3	-13773
REG1A	5967	T02F04B88361	C02F04B88361	chr2	+	79201121	79199921	79201321	1400	83	26	-27
RNF6	6049	T13R0187F4A3	C13R0187F4A3	chr13	-	25687203	25687003	25688403	1400	5	4	-82931
RNF6	6049	T13R0187F501	C13R0187F501	chr13	-	25687297	25687097	25688497	1400	8	6	-83025
RNF6	6049	T13R01880EF5	C13R01880EF5	chr13	-	25693941	25693741	25695141	1400	409	60	-89654
RNF6	6049	T13R01880FD2	C13R01880FD2	chr13	-	25694162	25693962	25695362	1400	16	3	-89887
RNF6	6049	T13R018810C5	C13R018810C5	chr13	-	25694405	25694205	25695605	1400	840	77	-90113
RPL28	6158	T19F039C7BE5	C19F039C7BE5	chr19	+	60586981	60585781	60587181	1400	7	5	2131
RPL28	6158	T19F039C8438	C19F039C8438	chr19	+	60589112	60587912	60589312	1400	1659	1014	11
HLTF	6596	T03R08F3C046	C03R08F3C046	chr3	-	150192198	150191998	150193398	1400	6	3	38426
HLTF	6596	T03R08F3C1DB	C03R08F3C1DB	chr3	-	150192603	150192403	150193803	1400	5	3	38021
HLTF	6596	T03R08F4F720	C03R08F4F720	chr3	-	150271776	150271576	150272976	1400	9	8	-41155
SOD2	6648	T06R0989C054	C06R0989C054	chr6	-	160022612	160022412	160023812	1400	15	4	-2449
SOD2	6648	T06R0989C1A3	C06R0989C1A3	chr6	-	160022947	160022747	160024147	1400	7	3	-2789
SOD2	6648	T06R0989C459	C06R0989C459	chr6	-	160023641	160023441	160024841	1400	8	4	-3475
SPOCK1	6695	T05R082859C6	C05R082859C6	chr5	-	136862150	136861950	136863350	1400	91	11	-523186
SPOCK1	6695	T05R08285A93	C05R08285A93	chr5	-	136862355	136862155	136863555	1400	21	3	-523365
SPP1	6696	T04F054FCCF2	C04F054FCCF2	chr4	+	89115890	89114690	89116090	1400	257	95	2
SSX2	6757	T0XR0324383E	C0XR0324383E	chrX	-	52705342	52705142	52706542	1400	18	15	37347
SURF1	6834	T09R080F1F63	C09R080F1F63	chr9	-	135208803	135208603	135210003	1400	26	6	-297
SURF1	6834	T09R080F3044	C09R080F3044	chr9	-	135213124	135212924	135214324	1400	11	5	-4618
PRDX2	7001	T19R00C28DA7	C19R00C28DA7	chr19	-	12750247	12750047	12751447	1400	10	5	18415
TERF1	7013	T08F046A12DE	C08F046A12DE	chr8	+	74060510	74059310	74060710	1400	323	239	23153
TERF1	7013	T08F046A6D73	C08F046A6D73	chr8	+	74083699	74082499	74083899	1400	166	25	37
TERF1	7013	T08F046AFF69	C08F046AFF69	chr8	+	74121065	74119865	74121265	1400	6	3	-37403
NR2F1	7025	T05F058A38EE	C05F058A38EE	chr5	+	92944622	92943422	92944822	1400	5	3	177
NR2F1	7025	T05F058A392C	C05F058A392C	chr5	+	92944684	92943484	92944884	1400	84	14	151
NR2F1	7025	T05F058A3AB6	C05F058A3AB6	chr5	+	92945078	92943878	92945278	1400	9	3	-279
NR2F1	7025	T05F058A3B1F	C05F058A3B1F	chr5	+	92945183	92943983	92945383	1400	19	4	-337
NR2F1	7025	T05F058A3B45	C05F058A3B45	chr5	+	92945221	92944021	92945421	1400	8	3	-411
NR2F1	7025	T05F058A3E17	C05F058A3E17	chr5	+	92945943	92944743	92946143	1400	11	3	-1142
NR2F1	7025	T05F058A3E63	C05F058A3E63	chr5	+	92946019	92944819	92946219	1400	13	5	-1205
NR2F1	7025	T05F058A3EFA	C05F058A3EFA	chr5	+	92946170	92944970	92946370	1400	26	6	-1321
NR2F1	7025	T05F058A3F3D	C05F058A3F3D	chr5	+	92946237	92945037	92946437	1400	38	12	-1409
NR2F1	7025	T05F058A4089	C05F058A4089	chr5	+	92946569	92945369	92946769	1400	9	3	-1762
NR2F1	7025	T05F058A487F	C05F058A487F	chr5	+	92948607	92947407	92948807	1400	6	3	-3788
NR2F1	7025	T05F058A4E50	C05F058A4E50	chr5	+	92950096	92948896	92950296	1400	10	9	-5297
TGIF1	7050	T18F0033E8D0	C18F0033E8D0	chr18	+	3401936	3400736	3402136	1400	5	3	149
TGIF1	7050	T18F00347AEA	C18F00347AEA	chr18	+	3439338	3438138	3439538	1400	7	5	-37265
TGIF1	7050	T18F00347E2F	C18F00347E2F	chr18	+	3440175	3438975	3440375	1400	31	12	-38089
TGIF1	7050	T18F003483C0	C18F003483C0	chr18	+	3441600	3440400	3441800	1400	10	5	-39519
TGIF1	7050	T18F00348403	C18F00348403	chr18	+	3441667	3440467	3441867	1400	5	3	-39595
TPM2	7169	T09R02206E8B	C09R02206E8B	chr9	-	35679883	35679683	35681083	1400	6	3	-7872
TPM2	7169	T09R02206EB2	C09R02206EB2	chr9	-	35679922	35679722	35681122	1400	124	61	-7911
TPM4	7171	T19F00F4BDB4	C19F00F4BDB4	chr19	+	16039348	16038148	16039548	1400	3970	1764	9153
TPM4	7171	T19F00F4BE5B	C19F00F4BE5B	chr19	+	16039515	16038315	16039715	1400	25	3	8865
TPM4	7171	T19F00F4DF29	C19F00F4DF29	chr19	+	16047913	16046713	16048113	1400	10	3	412
TPM4	7171	T19F00F4DFB1	C19F00F4DFB1	chr19	+	16048049	16046849	16048249	1400	8	3	278
TPM4	7171	T19F00F4E005	C19F00F4E005	chr19	+	16048133	16046933	16048333	1400	439	106	243
TPM4	7171	T19F00F4E0B3	C19F00F4E0B3	chr19	+	16048307	16047107	16048507	1400	6232	1231	51
TPM4	7171	T19F00F4E1BD	C19F00F4E1BD	chr19	+	16048573	16047373	16048773	1400	22	3	-235
TPM4	7171	T19F00F4E291	C19F00F4E291	chr19	+	16048785	16047585	16048985	1400	63	3	-438
TPM4	7171	T19F00F4EA98	C19F00F4EA98	chr19	+	16050840	16049640	16051040	1400	9	3	-2515
TPM4	7171	T19F00F4ED2B	C19F00F4ED2B	chr19	+	16051499	16050299	16051699	1400	9	5	-3174
TPM4	7171	T19F00F50DE7	C19F00F50DE7	chr19	+	16059879	16058679	16060079	1400	192	62	-11550
UCHL1	7345	T04F0270493D	C04F0270493D	chr4	+	40913213	40912013	40913413	1400	9	4	40473
UCHL1	7345	T04F0270E766	C04F0270E766	chr4	+	40953702	40952502	40953902	1400	624	316	40
UCHL1	7345	T04F0270E971	C04F0270E971	chr4	+	40954225	40953025	40954425	1400	7	4	-536
UGT2B7	7364	T04F042C10ED	C04F042C10ED	chr4	+	69996781	69995581	69996981	1400	14	5	33
WNT2B	7482	T01F06BA20CB	C01F06BA20CB	chr1	+	112861387	112860187	112861587	1400	5	3	-49824
PSCA	8000	T08F08915B2E	C08F08915B2E	chr8	+	143743790	143742590	143743990	1400	7	5	15087
PSCA	8000	T08F08916C9B	C08F08916C9B	chr8	+	143748251	143747051	143748451	1400	6	3	10626
PSCA	8000	T08F08916D0B	C08F08916D0B	chr8	+	143748363	143747163	143748563	1400	23	18	10514
PSCA	8000	T08F08919643	C08F08919643	chr8	+	143758915	143757715	143759115	1400	21	12	-28
DYRK2	8445	T12F03F418D8	C12F03F418D8	chr12	+	66328792	66327592	66328992	1400	128	7	296
TCAP	8557	T17F02173438	C17F02173438	chr17	+	35075128	35073928	35075328	1400	23	12	-3
CASK	8573	T0XR027B25E4	C0XR027B25E4	chrX	-	41625060	41624860	41626260	1400	21	19	-360754
TP73L	8626	T03F0B608ED2	C03F0B608ED2	chr3	+	190877394	190876194	190877594	1400	6	6	-45484
TNFRSF6B	8771	T20F03AE4FFE	C20F03AE4FFE	chr20	+	61755390	61754190	61755590	1400	7	4	41348
TNFRSF6B	8771	T20F03AE6270	C20F03AE6270	chr20	+	61760112	61758912	61760312	1400	106	9	36644
TNFRSF6B	8771	T20F03AE63C5	C20F03AE63C5	chr20	+	61760453	61759253	61760653	1400	68	4	36321
TNFRSF6B	8771	T20F03AEF831	C20F03AEF831	chr20	+	61798449	61797249	61798649	1400	229	52	-1710
TNFRSF6B	8771	T20F03AEF87B	C20F03AEF87B	chr20	+	61798523	61797323	61798723	1400	5	3	-1778
CACNA1G	8913	T17F02BDCC73	C17F02BDCC73	chr17	+	45993075	45991875	45993275	1400	18	4	382
CACNA1G	8913	T17F02BDCD7B	C17F02BDCD7B	chr17	+	45993339	45992139	45993539	1400	14	9	109
CACNA1G	8913	T17F02BE3EF0	C17F02BE3EF0	chr17	+	46022384	46021184	46022584	1400	6	5	-28936
ANGPTL1	9068	T01R0A8DD58B	C01R0A8DD58B	chr1	-	177067403	177067203	177068603	1400	8	5	17917
MTA1	9112	T14F06418378	C14F06418378	chr14	+	104956792	104955592	104956992	1400	6	4	619
MTA1	9112	T14F0641853A	C14F0641853A	chr14	+	104957242	104956042	104957442	1400	918	76	298
MTA1	9112	T14F06418599	C14F06418599	chr14	+	104957337	104956137	104957537	1400	114	12	85
MTA1	9112	T14F0641FBFC	C14F0641FBFC	chr14	+	104987644	104986444	104987844	1400	15	5	-30233
NR1H4	9971	T12F05EC319C	C12F05EC319C	chr12	+	99365276	99364076	99365476	1400	6	5	26534
NR1H4	9971	T12F05EC991F	C12F05EC991F	chr12	+	99391775	99390575	99391975	1400	266	88	96
NR1H4	9971	T12F05EC9981	C12F05EC9981	chr12	+	99391873	99390673	99392073	1400	22	8	-46
NR1H4	9971	T12F05EC99AA	C12F05EC99AA	chr12	+	99391914	99390714	99392114	1400	11	7	-104
NR1H4	9971	T12F05ED0C55	C12F05ED0C55	chr12	+	99421269	99420069	99421469	1400	8	3	-29454
FRAT1	10023	T10F05E7AC5B	C10F05E7AC5B	chr10	+	99069019	99067819	99069219	1400	8	3	1
NDC80	10403	T18F0027162C	C18F0027162C	chr18	+	2561580	2560380	2561780	1400	25	3	68
NUDC	10726	T01F019DB4E3	C01F019DB4E3	chr1	+	27112675	27111475	27112875	1400	14	7	8137
NUDC	10726	T01F019DD4B7	C01F019DD4B7	chr1	+	27120823	27119623	27121023	1400	428	30	13
HPSE	10855	T04R0508FC8E	C04R0508FC8E	chr4	-	84475022	84474822	84476222	1400	121	12	-39468
NMU	10874	T04R0359787E	C04R0359787E	chr4	-	56195198	56194998	56196398	1400	5	4	-39024
STARD3	10948	T17F0216C613	C17F0216C613	chr17	+	35046931	35045731	35047131	1400	131	14	79
STARD3	10948	T17F02171D4C	C17F02171D4C	chr17	+	35069260	35068060	35069460	1400	6	4	-22322
PTPN21	11099	T14R05401820	C14R05401820	chr14	-	88086560	88086360	88087760	1400	7	5	-82673
PTPN21	11099	T14R05401939	C14R05401939	chr14	-	88086841	88086641	88088041	1400	6	3	-82953
PTPN21	11099	T14R05401C09	C14R05401C09	chr14	-	88087561	88087361	88088761	1400	61	18	-83649
BAZ1A	11177	T14R020C03D2	C14R020C03D2	chr14	-	34341842	34341642	34343042	1400	12	8	-50134
BAZ1A	11177	T14R020D1D1B	C14R020D1D1B	chr14	-	34413851	34413651	34415051	1400	18	4	-122112
BAZ1A	11177	T14R020D1ECD	C14R020D1ECD	chr14	-	34414285	34414085	34415485	1400	102	14	-122491
RRAS2	22800	T11R00DA6EE1	C11R00DA6EE1	chr11	-	14315233	14315033	14316433	1400	8	4	-58322
RRAS2	22800	T11R00DABDBF	C11R00DABDBF	chr11	-	14335423	14335223	14336623	1400	7	5	-78531
IKZF3	22806	T17R021891FD	C17R021891FD	chr17	-	35164669	35164469	35165869	1400	70	53	10076
MAPRE1	22919	T20F01D70F7C	C20F01D70F7C	chr20	+	30871420	30870220	30871620	1400	265	35	75
PDS5B	23047	T13F01E92CDD	C13F01E92CDD	chr13	+	32058589	32057389	32058789	1400	1189	160	143
PDS5B	23047	T13F01E92E2E	C13F01E92E2E	chr13	+	32058926	32057726	32059126	1400	6	3	-293
PDS5B	23047	T13F01E92F7F	C13F01E92F7F	chr13	+	32059263	32058063	32059463	1400	9	3	-630
PDS5B	23047	T13F01EA456B	C13F01EA456B	chr13	+	32130411	32129211	32130611	1400	12	4	-71786
PDS5B	23047	T13F01EA8A46	C13F01EA8A46	chr13	+	32148038	32146838	32148238	1400	20	9	-89395
PDS5B	23047	T13F01EA9C86	C13F01EA9C86	chr13	+	32152710	32151510	32152910	1400	9	6	-94079
PDS5B	23047	T13F01EAB643	C13F01EAB643	chr13	+	32159299	32158099	32159499	1400	8	6	-100673
JMJD2C	23081	T09F00665549	C09F00665549	chr9	+	6706505	6705305	6706705	1400	8	3	41578
JMJD2C	23081	T09F00697823	C09F00697823	chr9	+	6912035	6910835	6912235	1400	5	5	-163952
NAT6	24142	T03R02FFB028	C03R02FFB028	chr3	-	50311208	50311008	50312408	1400	5	3	-2351
NAT6	24142	T03R02FFB07F	C03R02FFB07F	chr3	-	50311295	50311095	50312495	1400	97	16	-2409
IL1F5	26525	T02F06C46D95	C02F06C46D95	chr2	+	113536405	113535205	113536605	1400	6	6	-3719
NGFRAP1	27018	T0XF061C4D6A	C0XF061C4D6A	chrX	+	102518122	102516922	102518322	1400	111	19	-161
NGFRAP1	27018	T0XF061C4FB2	C0XF061C4FB2	chrX	+	102518706	102517506	102518906	1400	11	9	-782
MLH3	27030	T14R04721F13	C14R04721F13	chr14	-	74587923	74587723	74589123	1400	40	8	-37658
HOOK2	29911	T19R00C25E1D	C19R00C25E1D	chr19	-	12738077	12737877	12739277	1400	12	7	-3240
HOOK2	29911	T19R00C27B97	C19R00C27B97	chr19	-	12745623	12745423	12746823	1400	7	3	-10786
ZNF639	51193	T03F0AC2916F	C03F0AC2916F	chr3	+	180523375	180522175	180523575	1400	33	3	874
ZNF639	51193	T03F0AC291F9	C03F0AC291F9	chr3	+	180523513	180522313	180523713	1400	97	21	762
RHCG	51458	T15R053B408C	C15R053B408C	chr15	-	87769228	87769028	87770428	1400	8	8	46431
RHCG	51458	T15R053B693F	C15R053B693F	chr15	-	87779647	87779447	87780847	1400	8	6	36013
MBIP	51562	T14R0222D2C2	C14R0222D2C2	chr14	-	35836610	35836410	35837810	1400	5	3	928
WWOX	51741	T16F0492358B	C16F0492358B	chr16	+	76690827	76689627	76691027	1400	89	9	248
WWOX	51741	T16F0492367F	C16F0492367F	chr16	+	76691071	76689871	76691271	1400	1488	66	61
WWOX	51741	T16F0493F4DA	C16F0493F4DA	chr16	+	76805338	76804138	76805538	1400	9	4	-114285
WWOX	51741	T16F04947517	C16F04947517	chr16	+	76838167	76836967	76838367	1400	9	9	-147115
DGCR8	54487	T22F01197D98	C22F01197D98	chr22	+	18447768	18446568	18447968	1400	78	4	111
UGT1A10	54575	T02F0DF64CA3	C02F0DF64CA3	chr2	+	234245283	234244083	234245483	1400	10	3	-35411
UGT1A10	54575	T02F0DF7A5D7	C02F0DF7A5D7	chr2	+	234333655	234332455	234333855	1400	10	6	-123793
UGT1A8	54576	T02F0DF64CA3	C02F0DF64CA3	chr2	+	234245283	234244083	234245483	1400	10	3	-54243
UGT1A8	54576	T02F0DF7A5D7	C02F0DF7A5D7	chr2	+	234333655	234332455	234333855	1400	10	6	-142625
CHFR	55743	T12R07DCDF01	C12R07DCDF01	chr12	-	131915521	131915321	131916721	1400	1621	50	11604
CHFR	55743	T12R07DCE002	C12R07DCE002	chr12	-	131915778	131915578	131916978	1400	294	12	11343
CHFR	55743	T12R07DCFE81	C12R07DCFE81	chr12	-	131923585	131923385	131924785	1400	13	5	3465
CHFR	55743	T12R07DD0323	C12R07DD0323	chr12	-	131924771	131924571	131925971	1400	24	11	2259
NPDC1	56654	T09R0849D1AE	C09R0849D1AE	chr9	-	139055534	139055334	139056734	1400	6	4	-1773
NPDC1	56654	T09R0849D8F0	C09R0849D8F0	chr9	-	139057392	139057192	139058592	1400	5	3	-3625
NPDC1	56654	T09R0849E3CE	C09R0849E3CE	chr9	-	139060174	139059974	139061374	1400	12	3	-6414
PCDH10	57575	T04F080119EB	C04F080119EB	chr4	+	134289899	134288699	134290099	1400	60	43	45
PCDH10	57575	T04F080124E9	C04F080124E9	chr4	+	134292713	134291513	134292913	1400	27	4	-2777
PCDH10	57575	T04F08012578	C04F08012578	chr4	+	134292856	134291656	134293056	1400	19	3	-2910
PCDH10	57575	T04F080126B3	C04F080126B3	chr4	+	134293171	134291971	134293371	1400	11	6	-3250
RSRC2	65117	T12R073F0FD3	C12R073F0FD3	chr12	-	121573331	121573131	121574531	1400	6	3	-18085
EFHD2	79180	T01F00EE2D44	C01F00EE2D44	chr1	+	15609156	15607956	15609356	1400	15	7	-128
EFTUD1	79631	T15R04C7A2AE	C15R04C7A2AE	chr15	-	80192174	80191974	80193374	1400	7	7	17469
EFTUD1	79631	T15R04C80380	C15R04C80380	chr15	-	80216960	80216760	80218160	1400	8	4	-7315
SOX7	83595	T08R00A2115F	C08R00A2115F	chr8	-	10621279	10621079	10622479	1400	16	14	-2571
PPP1R1B	84152	T17F021632C7	C17F021632C7	chr17	+	35009223	35008023	35009423	1400	6	3	27482
PPP1R1B	84152	T17F021643B2	C17F021643B2	chr17	+	35013554	35012354	35013754	1400	6	3	23151
PPP1R1B	84152	T17F021653AA	C17F021653AA	chr17	+	35017642	35016442	35017842	1400	8	3	19063
PPP1R1B	84152	T17F02167B39	C17F02167B39	chr17	+	35027769	35026569	35027969	1400	30	14	8959
PPP1R1B	84152	T17F021686E0	C17F021686E0	chr17	+	35030752	35029552	35030952	1400	14	10	5953
PPP1R1B	84152	T17F02169DFE	C17F02169DFE	chr17	+	35036670	35035470	35036870	1400	8	3	42
PPP1R1B	84152	T17F02169E3B	C17F02169E3B	chr17	+	35036731	35035531	35036931	1400	70	16	8
C2orf40	84417	T02F06522C1D	C02F06522C1D	chr2	+	106048541	106047341	106048741	1400	31	3	4
KISS1R	84634	T19F000CA74C	C19F000CA74C	chr19	+	829260	828060	829460	1400	5	5	39098
KISS1R	84634	T19F000D3070	C19F000D3070	chr19	+	864368	863168	864568	1400	8	6	3991
KISS1R	84634	T19F000D4628	C19F000D4628	chr19	+	869928	868728	870128	1400	8	4	-1570
KISS1R	84634	T19F000D4C92	C19F000D4C92	chr19	+	871570	870370	871770	1400	6	3	-3212
ABCC11	85320	T16R02C99B0F	C16R02C99B0F	chr16	-	46766863	46766663	46768063	1400	6	5	-8523
NKD2	85409	T05F0010341D	C05F0010341D	chr5	+	1061917	1060717	1062117	1400	40	21	251
NKD2	85409	T05F00103505	C05F00103505	chr5	+	1062149	1060949	1062349	1400	6	3	22
NKD2	85409	T05F0010358A	C05F0010358A	chr5	+	1062282	1061082	1062482	1400	8	5	-114
SLCO6A1	133482	T05R06124CC3	C05R06124CC3	chr5	-	101862595	101862395	101863795	1400	11	4	-127009
CD109	135228	T06F046F912C	C06F046F912C	chr6	+	74420524	74419324	74420724	1400	10	4	42028
CD109	135228	T06F046F9158	C06F046F9158	chr6	+	74420568	74419368	74420768	1400	86	12	42002
CD109	135228	T06F0470348E	C06F0470348E	chr6	+	74462350	74461150	74462550	1400	106	10	358
CD109	135228	T06F04703543	C06F04703543	chr6	+	74462531	74461331	74462731	1400	99	13	126
CD109	135228	T06F047035B7	C06F047035B7	chr6	+	74462647	74461447	74462847	1400	272	21	-25
CD109	135228	T06F04703622	C06F04703622	chr6	+	74462754	74461554	74462954	1400	79	47	-197
CD109	135228	T06F04714E6F	C06F04714E6F	chr6	+	74534511	74533311	74534711	1400	5	3	-71963
CD109	135228	T06F04720B0E	C06F04720B0E	chr6	+	74582798	74581598	74582998	1400	8	5	-120250
GATA5	140628	T20R039A3B3B	C20R039A3B3B	chr20	-	60439355	60439155	60440555	1400	26	12	32611
SLC30A7	148867	T01F06072B02	C01F06072B02	chr1	+	101133058	101131858	101133258	1400	25	10	1208
SLC30A7	148867	T01F06072EBF	C01F06072EBF	chr1	+	101134015	101132815	101134215	1400	5	3	263
SLC30A7	148867	T01F06072FA4	C01F06072FA4	chr1	+	101134244	101133044	101134444	1400	1390	168	71
SLC30A7	148867	T01F06073027	C01F06073027	chr1	+	101134375	101133175	101134575	1400	6	4	-109
ORAOV1	220064	T11R041FE5C0	C11R041FE5C0	chr11	-	69199296	69199096	69200496	1400	58	6	-9731
CCDC110	256309	T04R0B1F0C3B	C04R0B1F0C3B	chr4	-	186584123	186583923	186585323	1400	62	3	19271
CCDC110	256309	T04R0B1F2FAC	C04R0B1F2FAC	chr4	-	186593196	186592996	186594396	1400	16	10	10163
LAMA1	284217	T18R0069967C	C18R0069967C	chr18	-	6919804	6919604	6921004	1400	7	3	12100
LAMA1	284217	T18R006A80E4	C18R006A80E4	chr18	-	6979812	6979612	6981012	1400	7	3	-47908
LAMA1	284217	T18R006BB679	C18R006BB679	chr18	-	7059065	7058865	7060265	1400	5	4	-127163
