# Supplementary material for: Identification of estrogen responsive genes using esophageal squamous cell carcinoma (ESCC) as a model
Source: BMC Syst Biol. 2012 Oct 26;6:135. doi: 10.1186/1752-0509-6-135 (PMC3495646; doi:10.1186/1752-0509-6-135)
Supplement: Additional file 2 — TFBS matrices mapped to the promoters of the ESCC genes. Appendix II.xls contains all the TFBS matrices mapped to the promoters of the ESCC genes. [file 1752-0509-6-135-S2.xlsx]

## Sheet: Appendix_II.txt
TFBS matrices mapped to the promoters of the ESCC genes
HeaderID	GeneID	Motif	Strand	Start	Stop	MatScore	CorScore	ORI	pValue
T15F025CD5F0	7301	M00007	+	-971	-956	0.89	0.93	1.78	1
T15F025CD5F0	7301	M00032	+	-968	-959	0.96	0.97	3.54	3.14e-11
T15F025CD5F0	7301	M00339	+	-968	-954	0.94	0.94	1.09	1
T15F025CD5F0	7301	M00655	-	-966	-960	1	1	0.774	1
T15F025CD5F0	7301	M00378	+	-952	-941	0.97	1	3.38	7.36e-61
T15F025CD5F0	7301	M00373	-	-951	-931	0.81	0.98	1.62	7.48e-15
T15F025CD5F0	7301	M00023	+	-949	-920	0.83	0.93	0.333	1
T15F025CD5F0	7301	M00450	-	-949	-941	0.94	1	4.92	2.66e-56
T15F025CD5F0	7301	M00127	+	-942	-929	0.97	1	0.367	1
T15F025CD5F0	7301	M00137	-	-941	-929	0.99	1	0.265	1
T15F025CD5F0	7301	M00463	+	-911	-898	0.81	1	0.191	1
T15F025CD5F0	7301	M00377	-	-910	-900	0.96	1	0.251	1
T15F025CD5F0	7301	M00241	-	-908	-901	0.89	1	0.302	1
T15F025CD5F0	7301	M00463	+	-907	-894	0.81	1	0.191	1
T15F025CD5F0	7301	M00289	+	-880	-868	0.98	0.98	0.259	1
T15F025CD5F0	7301	M00640	-	-878	-871	0.95	0.94	0.328	1
T15F025CD5F0	7301	M00449	+	-848	-840	0.89	1	4.22	4.52e-46
T15F025CD5F0	7301	M00423	+	-837	-824	0.86	1	0.187	1
T15F025CD5F0	7301	M00097	+	-831	-811	0.74	0.77	0.494	1
T15F025CD5F0	7301	M00360	-	-813	-801	0.94	1	2.79	4.31e-09
T15F025CD5F0	7301	M00178	+	-808	-797	0.94	1	4.22	4.92e-10
T15F025CD5F0	7301	M00179	+	-808	-797	0.88	1	4.06	4.59e-10
T15F025CD5F0	7301	M00981	+	-807	-799	0.96	1	4.43	4.73e-18
T15F025CD5F0	7301	M00039	+	-806	-799	0.87	1	3.67	3.47e-09
T15F025CD5F0	7301	M01044	+	-789	-780	0.85	1	0.914	1
T15F025CD5F0	7301	M01004	+	-746	-736	0.99	1	0.486	1
T15F025CD5F0	7301	M00285	-	-744	-732	1	1	0.844	1
T15F025CD5F0	7301	M00126	+	-726	-713	0.99	1	0.558	1
T15F025CD5F0	7301	M00133	+	-716	-702	0.9	0.93	0.286	1
T15F025CD5F0	7301	M00395	-	-714	-706	0.99	1	0.569	1
T15F025CD5F0	7301	M00241	-	-713	-706	0.94	1	0.302	1
T15F025CD5F0	7301	M00396	+	-689	-683	0.99	1	0.599	1
T15F025CD5F0	7301	M01075	+	-677	-649	0.79	0.98	0.253	1
T15F025CD5F0	7301	M00040	+	-670	-663	0.85	0.77	0.555	1
T15F025CD5F0	7301	M00040	-	-670	-663	0.89	0.83	0.542	1
T15F025CD5F0	7301	M00051	+	-657	-648	0.91	1	13.4	1.76e-44
T15F025CD5F0	7301	M00088	+	-643	-631	0.85	1	1.08	1
T15F025CD5F0	7301	M00999	+	-603	-578	0.9	0.92	0.604	1
T15F025CD5F0	7301	M01044	-	-575	-566	0.87	0.8	1.05	1
T15F025CD5F0	7301	M00444	+	-526	-512	0.9	0.95	9.24	1.18e-72
T15F025CD5F0	7301	M00717	+	-524	-510	0.94	0.96	1.09	1
T15F025CD5F0	7301	M00051	+	-463	-454	0.93	1	13.4	1.76e-44
T15F025CD5F0	7301	M00051	-	-463	-454	0.92	0.86	17.3	1.42e-56
T15F025CD5F0	7301	M00327	+	-458	-438	0.86	1	3.45	3.03e-12
T15F025CD5F0	7301	M01109	+	-456	-442	0.81	0.84	2.71	1.49e-14
T15F025CD5F0	7301	M00183	-	-446	-437	0.99	1	0.973	1
T15F025CD5F0	7301	M00993	-	-432	-423	0.98	1	1.65	0.00727
T15F025CD5F0	7301	M00106	+	-428	-419	0.97	0.98	0.922	1
T15F025CD5F0	7301	M00998	+	-428	-417	0.96	0.94	0.957	1
T15F025CD5F0	7301	M00084	+	-389	-377	0.94	1	6.42	2.13e-37
T15F025CD5F0	7301	M00777	+	-375	-363	0.99	1	0.799	1
T15F025CD5F0	7301	M00749	-	-343	-337	1	1	4.26	1.06e-24
T15F025CD5F0	7301	M01113	-	-341	-334	1	1	5.38	8.89e-47
T15F025CD5F0	7301	M00271	+	-338	-333	1	1	0.604	1
T15F025CD5F0	7301	M00751	+	-338	-333	1	1	0.604	1
T15F025CD5F0	7301	M00486	-	-268	-260	1	1	0.715	1
T15F025CD5F0	7301	M01003	+	-265	-255	0.99	1	0.418	1
T15F025CD5F0	7301	M01113	-	-251	-244	0.99	0.98	5.38	8.89e-47
T15F025CD5F0	7301	M00056	+	-215	-187	0.71	1	2.27	1.22e-24
T15F025CD5F0	7301	M00189	-	-201	-190	0.96	0.99	120	2.98e-172
T15F025CD5F0	7301	M00915	-	-201	-189	0.99	0.98	46.3	3.59e-132
T15F025CD5F0	7301	M00915	-	-176	-164	0.98	0.99	46.3	3.59e-132
T15F025CD5F0	7301	M00716	+	-168	-161	0.93	1	69.8	5.73e-270
T15F025CD5F0	7301	M00189	-	-165	-154	0.96	1	120	2.98e-172
T15F025CD5F0	7301	M01104	+	-152	-146	1	1	166	1.12e-206
T15F025CD5F0	7301	M00115	-	-150	-136	0.78	0.6	2.99	6.56e-14
T15F025CD5F0	7301	M00486	-	-148	-140	1	1	0.715	1
T15F025CD5F0	7301	M00808	+	-132	-122	0.84	0.9	1.12	1
T15F025CD5F0	7301	M00425	+	-127	-120	0.95	1	95.6	2.1e-18
T15F025CD5F0	7301	M00426	+	-127	-120	0.9	1	11.8	3.22e-38
T15F025CD5F0	7301	M00427	+	-127	-120	0.92	1	26.9	2.14e-42
T15F025CD5F0	7301	M00428	+	-127	-120	0.99	1	86.3	1.05e-44
T15F025CD5F0	7301	M00431	+	-127	-120	0.97	1	84.1	1.02e-23
T15F025CD5F0	7301	M00739	+	-127	-120	0.96	0.99	33.9	2.83e-22
T15F025CD5F0	7301	M00716	-	-125	-118	0.96	0.96	69.3	5.64e-283
T15F025CD5F0	7301	M01104	+	-96	-90	1	1	166	1.12e-206
T15F025CD5F0	7301	M00449	+	-91	-83	0.89	0.89	4.22	4.52e-46
T15F025CD5F0	7301	M00695	+	-51	-45	1	1	822	1.03e-259
T15F025CD5F0	7301	M00517	+	-33	-21	0.95	0.95	0.762	1
T15F025CD5F0	7301	M00821	-	-32	-20	0.9	0.91	0.758	1
T15F025CD5F0	7301	M00037	-	-31	-21	0.93	1	0.881	1
T15F025CD5F0	7301	M00199	+	-31	-23	0.98	0.96	0.726	1
T15F025CD5F0	7301	M00695	+	-23	-17	1	1	822	1.03e-259
T15F025CD5F0	7301	M00716	+	8	15	0.97	0.96	69.8	5.73e-270
T15F025CD5F0	7301	M00144	-	9	36	0.74	0.79	5.67	1.52e-58
T15F025CD5F0	7301	M00938	+	15	30	0.94	1	263	1.91e-30
T15F025CD5F0	7301	M00803	+	17	22	1	1	83.2	1.1e-217
T15F025CD5F0	7301	M00143	-	29	56	0.83	0.99	8.64	2.54e-80
T15F025CD5F0	7301	M00469	+	29	37	1	1	178	1.53e-85
T15F025CD5F0	7301	M00470	+	29	37	1	1	54.2	2.19e-114
T15F025CD5F0	7301	M01047	+	64	78	0.9	0.85	13.3	7.51e-109
T15F025CD5F0	7301	M01047	-	64	78	0.9	1	13.3	7.51e-109
T15F025CD5F0	7301	M00915	-	66	78	0.98	0.99	46.3	3.59e-132
T15F025CD5F0	7301	M00716	+	76	83	1	1	69.8	5.73e-270
T15F025CD5F0	7301	M00803	+	77	82	1	1	83.2	1.1e-217
T15F025CD5F0	7301	M00373	-	89	109	0.79	0.88	1.62	7.48e-15
T15F025CD5F0	7301	M00449	-	106	114	0.89	0.89	4.08	7.64e-42
T15F025CD5F0	7301	M00915	+	109	121	0.98	0.99	36.6	7.36e-111
T15F025CD5F0	7301	M00189	+	110	121	0.93	0.97	98.2	3.37e-162
T15F025CD5F0	7301	M01118	+	130	138	1	1	24.4	3.3e-49
T15F025CD5F0	7301	M00706	-	145	153	1	1	6.57	5.6e-19
T15F025CD5F0	7301	M01118	+	148	156	1	1	24.4	3.3e-49
T15F025CD5F0	7301	M00695	-	164	170	1	1	808	1.47e-258
T15F025CD5F0	7301	M00932	-	174	186	0.98	1	279	3.74e-163
T15F025CD5F0	7301	M00008	-	175	184	0.96	1	50.3	3.44e-119
T15F025CD5F0	7301	M00706	-	185	193	1	1	6.57	5.6e-19
T15F025CD6B4	7301	M01044	+	-985	-976	0.85	1	0.914	1
T15F025CD6B4	7301	M01004	+	-942	-932	0.99	1	0.486	1
T15F025CD6B4	7301	M00285	-	-940	-928	1	1	0.844	1
T15F025CD6B4	7301	M00126	+	-922	-909	0.99	1	0.558	1
T15F025CD6B4	7301	M00133	+	-912	-898	0.9	0.93	0.286	1
T15F025CD6B4	7301	M00395	-	-910	-902	0.99	1	0.569	1
T15F025CD6B4	7301	M00241	-	-909	-902	0.94	1	0.302	1
T15F025CD6B4	7301	M00396	+	-885	-879	0.99	1	0.599	1
T15F025CD6B4	7301	M01075	+	-873	-845	0.79	0.98	0.253	1
T15F025CD6B4	7301	M00040	+	-866	-859	0.85	0.77	0.555	1
T15F025CD6B4	7301	M00040	-	-866	-859	0.89	0.83	0.542	1
T15F025CD6B4	7301	M00051	+	-853	-844	0.91	1	13.4	1.76e-44
T15F025CD6B4	7301	M00088	+	-839	-827	0.85	1	1.08	1
T15F025CD6B4	7301	M00999	+	-799	-774	0.9	0.92	0.604	1
T15F025CD6B4	7301	M01044	-	-771	-762	0.87	0.8	1.05	1
T15F025CD6B4	7301	M00444	+	-722	-708	0.9	0.95	9.24	1.18e-72
T15F025CD6B4	7301	M00717	+	-720	-706	0.94	0.96	1.09	1
T15F025CD6B4	7301	M00051	+	-659	-650	0.93	1	13.4	1.76e-44
T15F025CD6B4	7301	M00051	-	-659	-650	0.92	0.86	17.3	1.42e-56
T15F025CD6B4	7301	M00327	+	-654	-634	0.86	1	3.45	3.03e-12
T15F025CD6B4	7301	M01109	+	-652	-638	0.81	0.84	2.71	1.49e-14
T15F025CD6B4	7301	M00183	-	-642	-633	0.99	1	0.973	1
T15F025CD6B4	7301	M00993	-	-628	-619	0.98	1	1.65	0.00727
T15F025CD6B4	7301	M00106	+	-624	-615	0.97	0.98	0.922	1
T15F025CD6B4	7301	M00998	+	-624	-613	0.96	0.94	0.957	1
T15F025CD6B4	7301	M00084	+	-585	-573	0.94	1	6.42	2.13e-37
T15F025CD6B4	7301	M00777	+	-571	-559	0.99	1	0.799	1
T15F025CD6B4	7301	M00749	-	-539	-533	1	1	4.26	1.06e-24
T15F025CD6B4	7301	M01113	-	-537	-530	1	1	5.38	8.89e-47
T15F025CD6B4	7301	M00271	+	-534	-529	1	1	0.604	1
T15F025CD6B4	7301	M00751	+	-534	-529	1	1	0.604	1
T15F025CD6B4	7301	M00486	-	-464	-456	1	1	0.715	1
T15F025CD6B4	7301	M01003	+	-461	-451	0.99	1	0.418	1
T15F025CD6B4	7301	M01113	-	-447	-440	0.99	0.98	5.38	8.89e-47
T15F025CD6B4	7301	M00056	+	-411	-383	0.71	1	2.27	1.22e-24
T15F025CD6B4	7301	M00189	-	-397	-386	0.96	0.99	120	2.98e-172
T15F025CD6B4	7301	M00915	-	-397	-385	0.99	0.98	46.3	3.59e-132
T15F025CD6B4	7301	M00915	-	-372	-360	0.98	0.99	46.3	3.59e-132
T15F025CD6B4	7301	M00716	+	-364	-357	0.93	1	69.8	5.73e-270
T15F025CD6B4	7301	M00189	-	-361	-350	0.96	1	120	2.98e-172
T15F025CD6B4	7301	M01104	+	-348	-342	1	1	166	1.12e-206
T15F025CD6B4	7301	M00115	-	-346	-332	0.78	0.6	2.99	6.56e-14
T15F025CD6B4	7301	M00486	-	-344	-336	1	1	0.715	1
T15F025CD6B4	7301	M00808	+	-328	-318	0.84	0.9	1.12	1
T15F025CD6B4	7301	M00425	+	-323	-316	0.95	1	95.6	2.1e-18
T15F025CD6B4	7301	M00426	+	-323	-316	0.9	1	11.8	3.22e-38
T15F025CD6B4	7301	M00427	+	-323	-316	0.92	1	26.9	2.14e-42
T15F025CD6B4	7301	M00428	+	-323	-316	0.99	1	86.3	1.05e-44
T15F025CD6B4	7301	M00431	+	-323	-316	0.97	1	84.1	1.02e-23
T15F025CD6B4	7301	M00739	+	-323	-316	0.96	0.99	33.9	2.83e-22
T15F025CD6B4	7301	M00716	-	-321	-314	0.96	0.96	69.3	5.64e-283
T15F025CD6B4	7301	M01104	+	-292	-286	1	1	166	1.12e-206
T15F025CD6B4	7301	M00449	+	-287	-279	0.89	0.89	4.22	4.52e-46
T15F025CD6B4	7301	M00695	+	-247	-241	1	1	822	1.03e-259
T15F025CD6B4	7301	M00517	+	-229	-217	0.95	0.95	0.762	1
T15F025CD6B4	7301	M00821	-	-228	-216	0.9	0.91	0.758	1
T15F025CD6B4	7301	M00037	-	-227	-217	0.93	1	0.881	1
T15F025CD6B4	7301	M00199	+	-227	-219	0.98	0.96	0.726	1
T15F025CD6B4	7301	M00695	+	-219	-213	1	1	822	1.03e-259
T15F025CD6B4	7301	M00716	+	-188	-181	0.97	0.96	69.8	5.73e-270
T15F025CD6B4	7301	M00144	-	-187	-160	0.74	0.79	5.67	1.52e-58
T15F025CD6B4	7301	M00938	+	-181	-166	0.94	1	263	1.91e-30
T15F025CD6B4	7301	M00803	+	-179	-174	1	1	83.2	1.1e-217
T15F025CD6B4	7301	M00143	-	-167	-140	0.83	0.99	8.64	2.54e-80
T15F025CD6B4	7301	M00469	+	-167	-159	1	1	178	1.53e-85
T15F025CD6B4	7301	M00470	+	-167	-159	1	1	54.2	2.19e-114
T15F025CD6B4	7301	M01047	+	-132	-118	0.9	0.85	13.3	7.51e-109
T15F025CD6B4	7301	M01047	-	-132	-118	0.9	1	13.3	7.51e-109
T15F025CD6B4	7301	M00915	-	-130	-118	0.98	0.99	46.3	3.59e-132
T15F025CD6B4	7301	M00716	+	-120	-113	1	1	69.8	5.73e-270
T15F025CD6B4	7301	M00803	+	-119	-114	1	1	83.2	1.1e-217
T15F025CD6B4	7301	M00373	-	-107	-87	0.79	0.88	1.62	7.48e-15
T15F025CD6B4	7301	M00449	-	-90	-82	0.89	0.89	4.08	7.64e-42
T15F025CD6B4	7301	M00915	+	-87	-75	0.98	0.99	36.6	7.36e-111
T15F025CD6B4	7301	M00189	+	-86	-75	0.93	0.97	98.2	3.37e-162
T15F025CD6B4	7301	M01118	+	-66	-58	1	1	24.4	3.3e-49
T15F025CD6B4	7301	M00706	-	-51	-43	1	1	6.57	5.6e-19
T15F025CD6B4	7301	M01118	+	-48	-40	1	1	24.4	3.3e-49
T15F025CD6B4	7301	M00695	-	-32	-26	1	1	808	1.47e-258
T15F025CD6B4	7301	M00932	-	-22	-10	0.98	1	279	3.74e-163
T15F025CD6B4	7301	M00008	-	-21	-12	0.96	1	50.3	3.44e-119
T15F025CD6B4	7301	M00706	-	-11	-3	1	1	6.57	5.6e-19
T15F025CD6B4	7301	M01047	+	33	47	0.88	0.9	13.3	7.51e-109
T15F025CD6B4	7301	M01047	-	33	47	0.88	0.89	13.3	7.51e-109
T15F025CD6B4	7301	M00373	+	42	62	0.79	0.88	1.46	1.2e-07
T15F025CD6B4	7301	M00695	-	76	82	1	1	808	1.47e-258
T15F025CD6B4	7301	M00695	-	91	97	1	1	808	1.47e-258
T15F025CD6B4	7301	M00243	-	152	163	0.87	0.79	77.6	5.87e-62
T15F025CD6B4	7301	M00695	-	152	158	1	1	808	1.47e-258
T15F025CD6B4	7301	M00695	-	155	161	1	1	808	1.47e-258
T15F025CD6B4	7301	M00139	-	172	189	0.83	0.8	6.41	2.38e-09
T15F025CD6B4	7301	M00695	+	183	189	1	1	822	1.03e-259
T15F025CD6B4	7301	M00341	+	186	197	0.93	1	7.21	7.45e-30
T15F025CD6B4	7301	M01104	+	193	199	1	1	166	1.12e-206
T15F03A4A36E	7168	M00127	+	-990	-977	0.98	1	0.367	1
T15F03A4A36E	7168	M00380	-	-990	-961	0.83	0.95	0.528	1
T15F03A4A36E	7168	M00135	+	-950	-932	0.93	1	0.297	1
T15F03A4A36E	7168	M00464	+	-946	-937	0.92	0.87	0.226	1
T15F03A4A36E	7168	M00955	+	-939	-913	0.93	1	0.55	1
T15F03A4A36E	7168	M00395	-	-917	-909	0.99	1	0.569	1
T15F03A4A36E	7168	M00515	+	-915	-893	0.68	1	0.511	1
T15F03A4A36E	7168	M00191	-	-913	-895	0.96	1	1.01	1
T15F03A4A36E	7168	M00773	+	-889	-879	0.99	1	1.04	1
T15F03A4A36E	7168	M00913	-	-887	-879	1	1	0.98	1
T15F03A4A36E	7168	M00183	-	-886	-877	0.99	1	0.973	1
T15F03A4A36E	7168	M00415	-	-869	-861	0.98	1	0.764	1
T15F03A4A36E	7168	M00486	+	-869	-861	1	1	0.586	1
T15F03A4A36E	7168	M00346	+	-863	-854	0.97	1	0.218	1
T15F03A4A36E	7168	M01010	+	-847	-833	0.93	1	0.336	1
T15F03A4A36E	7168	M00394	-	-789	-781	0.95	0.93	0.397	1
T15F03A4A36E	7168	M00088	+	-780	-768	0.91	1	1.08	1
T15F03A4A36E	7168	M00770	+	-772	-761	0.99	0.99	0.619	1
T15F03A4A36E	7168	M00159	+	-771	-759	1	1	0.422	1
T15F03A4A36E	7168	M00328	-	-765	-748	0.89	0.97	0.693	1
T15F03A4A36E	7168	M00192	-	-757	-739	0.96	0.98	0.649	1
T15F03A4A36E	7168	M00205	-	-756	-741	0.89	0.95	0.841	1
T15F03A4A36E	7168	M00133	+	-746	-732	0.89	1	0.286	1
T15F03A4A36E	7168	M00377	-	-745	-735	0.96	1	0.251	1
T15F03A4A36E	7168	M00241	-	-743	-736	0.87	1	0.302	1
T15F03A4A36E	7168	M00241	-	-726	-719	0.86	0.92	0.302	1
T15F03A4A36E	7168	M00008	-	-705	-696	0.96	0.97	50.3	3.44e-119
T15F03A4A36E	7168	M00037	-	-702	-692	0.88	1	0.881	1
T15F03A4A36E	7168	M01073	-	-683	-666	0.97	1	43.3	2.37e-40
T15F03A4A36E	7168	M00051	-	-676	-667	0.9	0.86	17.3	1.42e-56
T15F03A4A36E	7168	M00468	-	-654	-648	1	1	1.26	1
T15F03A4A36E	7168	M00143	-	-635	-608	0.82	0.99	8.64	2.54e-80
T15F03A4A36E	7168	M00794	-	-623	-612	0.98	0.99	0.905	1
T15F03A4A36E	7168	M00088	+	-582	-570	0.86	1	1.08	1
T15F03A4A36E	7168	M00717	-	-552	-538	0.94	0.95	0.817	1
T15F03A4A36E	7168	M00975	+	-529	-521	0.97	1	1.3	1
T15F03A4A36E	7168	M00249	+	-516	-504	0.94	1	0.406	1
T15F03A4A36E	7168	M00821	-	-510	-498	0.93	1	0.758	1
T15F03A4A36E	7168	M00420	-	-475	-462	0.84	0.81	0.364	1
T15F03A4A36E	7168	M00415	-	-474	-466	0.99	1	0.764	1
T15F03A4A36E	7168	M00056	-	-445	-417	0.71	0.7	1.81	3.97e-11
T15F03A4A36E	7168	M00250	+	-435	-412	0.98	1	0.417	1
T15F03A4A36E	7168	M01067	+	-430	-418	0.99	1	0.88	1
T15F03A4A36E	7168	M01058	+	-429	-418	0.95	1	0.351	1
T15F03A4A36E	7168	M00346	+	-412	-403	0.98	1	0.218	1
T15F03A4A36E	7168	M00623	-	-382	-370	0.97	1	0.508	1
T15F03A4A36E	7168	M00133	+	-365	-351	0.94	0.93	0.286	1
T15F03A4A36E	7168	M00800	+	-346	-331	0.93	1	31.4	4.73e-135
T15F03A4A36E	7168	M00056	-	-343	-315	0.72	0.65	1.81	3.97e-11
T15F03A4A36E	7168	M00624	+	-336	-330	1	1	0.42	1
T15F03A4A36E	7168	M00271	-	-297	-292	1	1	0.567	1
T15F03A4A36E	7168	M00751	-	-297	-292	1	1	0.567	1
T15F03A4A36E	7168	M00328	+	-290	-273	0.86	0.91	0.703	1
T15F03A4A36E	7168	M00955	+	-279	-253	0.94	1	0.55	1
T15F03A4A36E	7168	M00956	+	-279	-253	0.88	1	0.754	1
T15F03A4A36E	7168	M00192	+	-275	-257	0.96	1	0.69	1
T15F03A4A36E	7168	M00486	+	-275	-267	1	1	0.586	1
T15F03A4A36E	7168	M00378	+	-249	-238	0.98	1	3.38	7.36e-61
T15F03A4A36E	7168	M01044	+	-221	-212	0.87	0.8	0.914	1
T15F03A4A36E	7168	M00192	-	-193	-175	0.95	0.99	0.649	1
T15F03A4A36E	7168	M01003	-	-165	-155	0.99	1	0.907	1
T15F03A4A36E	7168	M00396	+	-154	-148	0.99	0.99	0.599	1
T15F03A4A36E	7168	M00733	-	-152	-138	0.9	0.96	2.98	5.52e-11
T15F03A4A36E	7168	M00242	+	-140	-121	0.74	0.85	0.867	1
T15F03A4A36E	7168	M00144	-	-95	-68	0.74	0.87	5.67	1.52e-58
T15F03A4A36E	7168	M00716	-	-66	-59	1	1	69.3	5.64e-283
T15F03A4A36E	7168	M00803	-	-65	-60	1	1	75.4	1.3e-222
T15F03A4A36E	7168	M00794	+	-49	-38	0.98	1	0.87	1
T15F03A4A36E	7168	M00915	+	-40	-28	0.98	1	36.6	7.36e-111
T15F03A4A36E	7168	M01045	+	-40	-26	0.95	0.96	8.86	3.37e-42
T15F03A4A36E	7168	M01045	-	-40	-26	0.95	0.99	6.52	1.77e-26
T15F03A4A36E	7168	M01047	+	-40	-26	0.93	0.91	13.3	7.51e-109
T15F03A4A36E	7168	M01047	-	-40	-26	0.93	0.98	13.3	7.51e-109
T15F03A4A36E	7168	M01044	+	-25	-16	0.76	0.8	0.914	1
T15F03A4A36E	7168	M00327	-	10	30	0.85	1	4.19	9.01e-18
T15F03A4A36E	7168	M00717	+	10	24	0.91	1	1.09	1
T15F03A4A36E	7168	M00333	-	21	33	0.85	1	74.8	8.52e-298
T15F03A4A36E	7168	M00716	+	23	30	0.93	1	69.8	5.73e-270
T15F03A4A36E	7168	M00285	-	24	36	1	1	0.844	1
T15F03A4A36E	7168	M01019	-	31	42	0.99	1	0.986	1
T15F03A4A36E	7168	M01044	+	32	41	0.84	0.8	0.914	1
T15F03A4A36E	7168	M00056	-	66	94	0.72	0.6	1.81	3.97e-11
T15F03A4A36E	7168	M00360	-	69	81	0.84	0.87	2.79	4.31e-09
T15F03A4A36E	7168	M00333	-	80	92	0.86	0.92	74.8	8.52e-298
T15F03A4A36E	7168	M00514	+	94	105	0.89	1	2.72	0.000274
T15F03A4A36E	7168	M00143	+	103	130	0.84	0.99	8.32	5.97e-74
T15F03A4A36E	7168	M00088	+	114	126	0.88	1	1.08	1
T15F03A4A36E	7168	M00051	-	118	127	0.92	0.86	17.3	1.42e-56
T15F03A4A36E	7168	M00189	+	122	133	0.96	0.99	98.2	3.37e-162
T15F03A4A36E	7168	M00469	-	124	132	1	1	204	3.51e-100
T15F03A4A36E	7168	M00470	-	124	132	1	1	62.2	8.63e-129
T15F03A4A36E	7168	M01047	+	128	142	0.88	0.95	13.3	7.51e-109
T15F03A4A36E	7168	M01047	-	128	142	0.88	0.87	13.3	7.51e-109
T15F03A4A36E	7168	M00333	-	141	153	0.87	1	74.8	8.52e-298
T15F03A4A36E	7168	M00716	+	143	150	0.93	1	69.8	5.73e-270
T15F03A4A36E	7168	M00803	-	144	149	1	1	75.4	1.3e-222
T15F03A4A36E	7168	M00915	-	146	158	0.98	0.99	46.3	3.59e-132
T15F03A4A36E	7168	M00115	+	168	182	0.73	0.8	3.3	3.26e-15
T15F03A4A36E	7168	M00929	-	177	194	0.98	1	2.9	1
T15F03A4A36E	7168	M00993	+	181	190	0.98	0.99	1.23	1
T15F03A4A36E	7168	M00716	-	191	198	0.97	0.96	69.3	5.64e-283
T15F03A4A3C4	7168	M00191	-	-999	-981	0.96	1	1.01	1
T15F03A4A3C4	7168	M00773	+	-975	-965	0.99	1	1.04	1
T15F03A4A3C4	7168	M00913	-	-973	-965	1	1	0.98	1
T15F03A4A3C4	7168	M00183	-	-972	-963	0.99	1	0.973	1
T15F03A4A3C4	7168	M00415	-	-955	-947	0.98	1	0.764	1
T15F03A4A3C4	7168	M00486	+	-955	-947	1	1	0.586	1
T15F03A4A3C4	7168	M00346	+	-949	-940	0.97	1	0.218	1
T15F03A4A3C4	7168	M01010	+	-933	-919	0.93	1	0.336	1
T15F03A4A3C4	7168	M00394	-	-875	-867	0.95	0.93	0.397	1
T15F03A4A3C4	7168	M00088	+	-866	-854	0.91	1	1.08	1
T15F03A4A3C4	7168	M00770	+	-858	-847	0.99	0.99	0.619	1
T15F03A4A3C4	7168	M00159	+	-857	-845	1	1	0.422	1
T15F03A4A3C4	7168	M00328	-	-851	-834	0.89	0.97	0.693	1
T15F03A4A3C4	7168	M00192	-	-843	-825	0.96	0.98	0.649	1
T15F03A4A3C4	7168	M00205	-	-842	-827	0.89	0.95	0.841	1
T15F03A4A3C4	7168	M00133	+	-832	-818	0.89	1	0.286	1
T15F03A4A3C4	7168	M00377	-	-831	-821	0.96	1	0.251	1
T15F03A4A3C4	7168	M00241	-	-829	-822	0.87	1	0.302	1
T15F03A4A3C4	7168	M00241	-	-812	-805	0.86	0.92	0.302	1
T15F03A4A3C4	7168	M00008	-	-791	-782	0.96	0.97	50.3	3.44e-119
T15F03A4A3C4	7168	M00037	-	-788	-778	0.88	1	0.881	1
T15F03A4A3C4	7168	M01073	-	-769	-752	0.97	1	43.3	2.37e-40
T15F03A4A3C4	7168	M00051	-	-762	-753	0.9	0.86	17.3	1.42e-56
T15F03A4A3C4	7168	M00468	-	-740	-734	1	1	1.26	1
T15F03A4A3C4	7168	M00143	-	-721	-694	0.82	0.99	8.64	2.54e-80
T15F03A4A3C4	7168	M00794	-	-709	-698	0.98	0.99	0.905	1
T15F03A4A3C4	7168	M00088	+	-668	-656	0.86	1	1.08	1
T15F03A4A3C4	7168	M00717	-	-638	-624	0.94	0.95	0.817	1
T15F03A4A3C4	7168	M00975	+	-615	-607	0.97	1	1.3	1
T15F03A4A3C4	7168	M00249	+	-602	-590	0.94	1	0.406	1
T15F03A4A3C4	7168	M00821	-	-596	-584	0.93	1	0.758	1
T15F03A4A3C4	7168	M00420	-	-561	-548	0.84	0.81	0.364	1
T15F03A4A3C4	7168	M00415	-	-560	-552	0.99	1	0.764	1
T15F03A4A3C4	7168	M00056	-	-531	-503	0.71	0.7	1.81	3.97e-11
T15F03A4A3C4	7168	M00250	+	-521	-498	0.98	1	0.417	1
T15F03A4A3C4	7168	M01067	+	-516	-504	0.99	1	0.88	1
T15F03A4A3C4	7168	M01058	+	-515	-504	0.95	1	0.351	1
T15F03A4A3C4	7168	M00346	+	-498	-489	0.98	1	0.218	1
T15F03A4A3C4	7168	M00623	-	-468	-456	0.97	1	0.508	1
T15F03A4A3C4	7168	M00133	+	-451	-437	0.94	0.93	0.286	1
T15F03A4A3C4	7168	M00800	+	-432	-417	0.93	1	31.4	4.73e-135
T15F03A4A3C4	7168	M00056	-	-429	-401	0.72	0.65	1.81	3.97e-11
T15F03A4A3C4	7168	M00624	+	-422	-416	1	1	0.42	1
T15F03A4A3C4	7168	M00271	-	-383	-378	1	1	0.567	1
T15F03A4A3C4	7168	M00751	-	-383	-378	1	1	0.567	1
T15F03A4A3C4	7168	M00328	+	-376	-359	0.86	0.91	0.703	1
T15F03A4A3C4	7168	M00955	+	-365	-339	0.94	1	0.55	1
T15F03A4A3C4	7168	M00956	+	-365	-339	0.88	1	0.754	1
T15F03A4A3C4	7168	M00192	+	-361	-343	0.96	1	0.69	1
T15F03A4A3C4	7168	M00486	+	-361	-353	1	1	0.586	1
T15F03A4A3C4	7168	M00378	+	-335	-324	0.98	1	3.38	7.36e-61
T15F03A4A3C4	7168	M01044	+	-307	-298	0.87	0.8	0.914	1
T15F03A4A3C4	7168	M00192	-	-279	-261	0.95	0.99	0.649	1
T15F03A4A3C4	7168	M01003	-	-251	-241	0.99	1	0.907	1
T15F03A4A3C4	7168	M00396	+	-240	-234	0.99	0.99	0.599	1
T15F03A4A3C4	7168	M00733	-	-238	-224	0.9	0.96	2.98	5.52e-11
T15F03A4A3C4	7168	M00242	+	-226	-207	0.74	0.85	0.867	1
T15F03A4A3C4	7168	M00144	-	-181	-154	0.74	0.87	5.67	1.52e-58
T15F03A4A3C4	7168	M00716	-	-152	-145	1	1	69.3	5.64e-283
T15F03A4A3C4	7168	M00803	-	-151	-146	1	1	75.4	1.3e-222
T15F03A4A3C4	7168	M00794	+	-135	-124	0.98	1	0.87	1
T15F03A4A3C4	7168	M00915	+	-126	-114	0.98	1	36.6	7.36e-111
T15F03A4A3C4	7168	M01045	+	-126	-112	0.95	0.96	8.86	3.37e-42
T15F03A4A3C4	7168	M01045	-	-126	-112	0.95	0.99	6.52	1.77e-26
T15F03A4A3C4	7168	M01047	+	-126	-112	0.93	0.91	13.3	7.51e-109
T15F03A4A3C4	7168	M01047	-	-126	-112	0.93	0.98	13.3	7.51e-109
T15F03A4A3C4	7168	M01044	+	-111	-102	0.76	0.8	0.914	1
T15F03A4A3C4	7168	M00327	-	-76	-56	0.85	1	4.19	9.01e-18
T15F03A4A3C4	7168	M00717	+	-76	-62	0.91	1	1.09	1
T15F03A4A3C4	7168	M00333	-	-65	-53	0.85	1	74.8	8.52e-298
T15F03A4A3C4	7168	M00716	+	-63	-56	0.93	1	69.8	5.73e-270
T15F03A4A3C4	7168	M00285	-	-62	-50	1	1	0.844	1
T15F03A4A3C4	7168	M01019	-	-55	-44	0.99	1	0.986	1
T15F03A4A3C4	7168	M01044	+	-54	-45	0.84	0.8	0.914	1
T15F03A4A3C4	7168	M00056	-	-20	8	0.72	0.6	1.81	3.97e-11
T15F03A4A3C4	7168	M00360	-	-17	-5	0.84	0.87	2.79	4.31e-09
T15F03A4A3C4	7168	M00333	-	-6	6	0.86	0.92	74.8	8.52e-298
T15F03A4A3C4	7168	M00514	+	8	19	0.89	1	2.72	0.000274
T15F03A4A3C4	7168	M00143	+	17	44	0.84	0.99	8.32	5.97e-74
T15F03A4A3C4	7168	M00088	+	28	40	0.88	1	1.08	1
T15F03A4A3C4	7168	M00051	-	32	41	0.92	0.86	17.3	1.42e-56
T15F03A4A3C4	7168	M00189	+	36	47	0.96	0.99	98.2	3.37e-162
T15F03A4A3C4	7168	M00469	-	38	46	1	1	204	3.51e-100
T15F03A4A3C4	7168	M00470	-	38	46	1	1	62.2	8.63e-129
T15F03A4A3C4	7168	M01047	+	42	56	0.88	0.95	13.3	7.51e-109
T15F03A4A3C4	7168	M01047	-	42	56	0.88	0.87	13.3	7.51e-109
T15F03A4A3C4	7168	M00333	-	55	67	0.87	1	74.8	8.52e-298
T15F03A4A3C4	7168	M00716	+	57	64	0.93	1	69.8	5.73e-270
T15F03A4A3C4	7168	M00803	-	58	63	1	1	75.4	1.3e-222
T15F03A4A3C4	7168	M00915	-	60	72	0.98	0.99	46.3	3.59e-132
T15F03A4A3C4	7168	M00115	+	82	96	0.73	0.8	3.3	3.26e-15
T15F03A4A3C4	7168	M00929	-	91	108	0.98	1	2.9	1
T15F03A4A3C4	7168	M00993	+	95	104	0.98	0.99	1.23	1
T15F03A4A3C4	7168	M00716	-	105	112	0.97	0.96	69.3	5.64e-283
T15F03A4A3C4	7168	M00915	+	115	127	0.98	0.99	36.6	7.36e-111
T15F03A4A3C4	7168	M01047	+	115	129	0.89	0.95	13.3	7.51e-109
T15F03A4A3C4	7168	M01047	-	115	129	0.89	0.87	13.3	7.51e-109
T15F03A4A3C4	7168	M00333	-	131	143	0.86	0.92	74.8	8.52e-298
T15F03A4A3C4	7168	M01013	-	150	164	0.96	1	0.405	1
T15F03A4A3C4	7168	M00395	+	153	161	0.98	1	0.55	1
T15F03A4A4C5	7168	M00468	-	-997	-991	1	1	1.26	1
T15F03A4A4C5	7168	M00143	-	-978	-951	0.82	0.99	8.64	2.54e-80
T15F03A4A4C5	7168	M00794	-	-966	-955	0.98	0.99	0.905	1
T15F03A4A4C5	7168	M00088	+	-925	-913	0.86	1	1.08	1
T15F03A4A4C5	7168	M00717	-	-895	-881	0.94	0.95	0.817	1
T15F03A4A4C5	7168	M00975	+	-872	-864	0.97	1	1.3	1
T15F03A4A4C5	7168	M00249	+	-859	-847	0.94	1	0.406	1
T15F03A4A4C5	7168	M00821	-	-853	-841	0.93	1	0.758	1
T15F03A4A4C5	7168	M00420	-	-818	-805	0.84	0.81	0.364	1
T15F03A4A4C5	7168	M00415	-	-817	-809	0.99	1	0.764	1
T15F03A4A4C5	7168	M00056	-	-788	-760	0.71	0.7	1.81	3.97e-11
T15F03A4A4C5	7168	M00250	+	-778	-755	0.98	1	0.417	1
T15F03A4A4C5	7168	M01067	+	-773	-761	0.99	1	0.88	1
T15F03A4A4C5	7168	M01058	+	-772	-761	0.95	1	0.351	1
T15F03A4A4C5	7168	M00346	+	-755	-746	0.98	1	0.218	1
T15F03A4A4C5	7168	M00623	-	-725	-713	0.97	1	0.508	1
T15F03A4A4C5	7168	M00133	+	-708	-694	0.94	0.93	0.286	1
T15F03A4A4C5	7168	M00800	+	-689	-674	0.93	1	31.4	4.73e-135
T15F03A4A4C5	7168	M00056	-	-686	-658	0.72	0.65	1.81	3.97e-11
T15F03A4A4C5	7168	M00624	+	-679	-673	1	1	0.42	1
T15F03A4A4C5	7168	M00271	-	-640	-635	1	1	0.567	1
T15F03A4A4C5	7168	M00751	-	-640	-635	1	1	0.567	1
T15F03A4A4C5	7168	M00328	+	-633	-616	0.86	0.91	0.703	1
T15F03A4A4C5	7168	M00955	+	-622	-596	0.94	1	0.55	1
T15F03A4A4C5	7168	M00956	+	-622	-596	0.88	1	0.754	1
T15F03A4A4C5	7168	M00192	+	-618	-600	0.96	1	0.69	1
T15F03A4A4C5	7168	M00486	+	-618	-610	1	1	0.586	1
T15F03A4A4C5	7168	M00378	+	-592	-581	0.98	1	3.38	7.36e-61
T15F03A4A4C5	7168	M01044	+	-564	-555	0.87	0.8	0.914	1
T15F03A4A4C5	7168	M00192	-	-536	-518	0.95	0.99	0.649	1
T15F03A4A4C5	7168	M01003	-	-508	-498	0.99	1	0.907	1
T15F03A4A4C5	7168	M00396	+	-497	-491	0.99	0.99	0.599	1
T15F03A4A4C5	7168	M00733	-	-495	-481	0.9	0.96	2.98	5.52e-11
T15F03A4A4C5	7168	M00242	+	-483	-464	0.74	0.85	0.867	1
T15F03A4A4C5	7168	M00144	-	-438	-411	0.74	0.87	5.67	1.52e-58
T15F03A4A4C5	7168	M00716	-	-409	-402	1	1	69.3	5.64e-283
T15F03A4A4C5	7168	M00803	-	-408	-403	1	1	75.4	1.3e-222
T15F03A4A4C5	7168	M00794	+	-392	-381	0.98	1	0.87	1
T15F03A4A4C5	7168	M00915	+	-383	-371	0.98	1	36.6	7.36e-111
T15F03A4A4C5	7168	M01045	+	-383	-369	0.95	0.96	8.86	3.37e-42
T15F03A4A4C5	7168	M01045	-	-383	-369	0.95	0.99	6.52	1.77e-26
T15F03A4A4C5	7168	M01047	+	-383	-369	0.93	0.91	13.3	7.51e-109
T15F03A4A4C5	7168	M01047	-	-383	-369	0.93	0.98	13.3	7.51e-109
T15F03A4A4C5	7168	M01044	+	-368	-359	0.76	0.8	0.914	1
T15F03A4A4C5	7168	M00327	-	-333	-313	0.85	1	4.19	9.01e-18
T15F03A4A4C5	7168	M00717	+	-333	-319	0.91	1	1.09	1
T15F03A4A4C5	7168	M00333	-	-322	-310	0.85	1	74.8	8.52e-298
T15F03A4A4C5	7168	M00716	+	-320	-313	0.93	1	69.8	5.73e-270
T15F03A4A4C5	7168	M00285	-	-319	-307	1	1	0.844	1
T15F03A4A4C5	7168	M01019	-	-312	-301	0.99	1	0.986	1
T15F03A4A4C5	7168	M01044	+	-311	-302	0.84	0.8	0.914	1
T15F03A4A4C5	7168	M00056	-	-277	-249	0.72	0.6	1.81	3.97e-11
T15F03A4A4C5	7168	M00360	-	-274	-262	0.84	0.87	2.79	4.31e-09
T15F03A4A4C5	7168	M00333	-	-263	-251	0.86	0.92	74.8	8.52e-298
T15F03A4A4C5	7168	M00514	+	-249	-238	0.89	1	2.72	0.000274
T15F03A4A4C5	7168	M00143	+	-240	-213	0.84	0.99	8.32	5.97e-74
T15F03A4A4C5	7168	M00088	+	-229	-217	0.88	1	1.08	1
T15F03A4A4C5	7168	M00051	-	-225	-216	0.92	0.86	17.3	1.42e-56
T15F03A4A4C5	7168	M00189	+	-221	-210	0.96	0.99	98.2	3.37e-162
T15F03A4A4C5	7168	M00469	-	-219	-211	1	1	204	3.51e-100
T15F03A4A4C5	7168	M00470	-	-219	-211	1	1	62.2	8.63e-129
T15F03A4A4C5	7168	M01047	+	-215	-201	0.88	0.95	13.3	7.51e-109
T15F03A4A4C5	7168	M01047	-	-215	-201	0.88	0.87	13.3	7.51e-109
T15F03A4A4C5	7168	M00333	-	-202	-190	0.87	1	74.8	8.52e-298
T15F03A4A4C5	7168	M00716	+	-200	-193	0.93	1	69.8	5.73e-270
T15F03A4A4C5	7168	M00803	-	-199	-194	1	1	75.4	1.3e-222
T15F03A4A4C5	7168	M00915	-	-197	-185	0.98	0.99	46.3	3.59e-132
T15F03A4A4C5	7168	M00115	+	-175	-161	0.73	0.8	3.3	3.26e-15
T15F03A4A4C5	7168	M00929	-	-166	-149	0.98	1	2.9	1
T15F03A4A4C5	7168	M00993	+	-162	-153	0.98	0.99	1.23	1
T15F03A4A4C5	7168	M00716	-	-152	-145	0.97	0.96	69.3	5.64e-283
T15F03A4A4C5	7168	M00915	+	-142	-130	0.98	0.99	36.6	7.36e-111
T15F03A4A4C5	7168	M01047	+	-142	-128	0.89	0.95	13.3	7.51e-109
T15F03A4A4C5	7168	M01047	-	-142	-128	0.89	0.87	13.3	7.51e-109
T15F03A4A4C5	7168	M00333	-	-126	-114	0.86	0.92	74.8	8.52e-298
T15F03A4A4C5	7168	M01013	-	-107	-93	0.96	1	0.405	1
T15F03A4A4C5	7168	M00395	+	-104	-96	0.98	1	0.55	1
T15F03A4A4C5	7168	M00446	+	-62	-48	0.97	1	6.1	4.26e-48
T15F03A4A4C5	7168	M00716	-	-14	-7	0.92	1	69.3	5.64e-283
T15F03A4A4C5	7168	M00803	+	-13	-8	1	1	83.2	1.1e-217
T15F03A4A4C5	7168	M00716	+	-12	-5	0.93	1	69.8	5.73e-270
T15F03A4A4C5	7168	M00415	-	-1	7	1	1	0.764	1
T15F03A4A4C5	7168	M00333	-	5	17	0.86	0.92	74.8	8.52e-298
T15F03A4A4C5	7168	M00695	-	22	28	1	1	808	1.47e-258
T15F03A4A4C5	7168	M00152	-	42	59	0.87	0.76	6.51	1
T15F03A4A4C5	7168	M00915	-	78	90	0.98	0.99	46.3	3.59e-132
T15F03A4A4C5	7168	M00800	+	82	97	0.93	0.93	31.4	4.73e-135
T15F03A4A4C5	7168	M01104	-	109	115	1	1	109	4.41e-179
T15F03A4A4C5	7168	M00649	+	125	132	1	1	20.9	5.95e-100
T15F03A4A4C5	7168	M00716	+	132	139	0.9	0.85	69.8	5.73e-270
T15F03A4A4C5	7168	M00706	+	143	151	1	1	6.12	1.07e-22
T15F03A4A4C5	7168	M00159	-	180	192	0.98	1	0.364	1
T15F03A4A5D3	7168	M00623	-	-995	-983	0.97	1	0.508	1
T15F03A4A5D3	7168	M00133	+	-978	-964	0.94	0.93	0.286	1
T15F03A4A5D3	7168	M00800	+	-959	-944	0.93	1	31.4	4.73e-135
T15F03A4A5D3	7168	M00056	-	-956	-928	0.72	0.65	1.81	3.97e-11
T15F03A4A5D3	7168	M00624	+	-949	-943	1	1	0.42	1
T15F03A4A5D3	7168	M00271	-	-910	-905	1	1	0.567	1
T15F03A4A5D3	7168	M00751	-	-910	-905	1	1	0.567	1
T15F03A4A5D3	7168	M00328	+	-903	-886	0.86	0.91	0.703	1
T15F03A4A5D3	7168	M00955	+	-892	-866	0.94	1	0.55	1
T15F03A4A5D3	7168	M00956	+	-892	-866	0.88	1	0.754	1
T15F03A4A5D3	7168	M00192	+	-888	-870	0.96	1	0.69	1
T15F03A4A5D3	7168	M00486	+	-888	-880	1	1	0.586	1
T15F03A4A5D3	7168	M00378	+	-862	-851	0.98	1	3.38	7.36e-61
T15F03A4A5D3	7168	M01044	+	-834	-825	0.87	0.8	0.914	1
T15F03A4A5D3	7168	M00192	-	-806	-788	0.95	0.99	0.649	1
T15F03A4A5D3	7168	M01003	-	-778	-768	0.99	1	0.907	1
T15F03A4A5D3	7168	M00396	+	-767	-761	0.99	0.99	0.599	1
T15F03A4A5D3	7168	M00733	-	-765	-751	0.9	0.96	2.98	5.52e-11
T15F03A4A5D3	7168	M00242	+	-753	-734	0.74	0.85	0.867	1
T15F03A4A5D3	7168	M00144	-	-708	-681	0.74	0.87	5.67	1.52e-58
T15F03A4A5D3	7168	M00716	-	-679	-672	1	1	69.3	5.64e-283
T15F03A4A5D3	7168	M00803	-	-678	-673	1	1	75.4	1.3e-222
T15F03A4A5D3	7168	M00794	+	-662	-651	0.98	1	0.87	1
T15F03A4A5D3	7168	M00915	+	-653	-641	0.98	1	36.6	7.36e-111
T15F03A4A5D3	7168	M01045	+	-653	-639	0.95	0.96	8.86	3.37e-42
T15F03A4A5D3	7168	M01045	-	-653	-639	0.95	0.99	6.52	1.77e-26
T15F03A4A5D3	7168	M01047	+	-653	-639	0.93	0.91	13.3	7.51e-109
T15F03A4A5D3	7168	M01047	-	-653	-639	0.93	0.98	13.3	7.51e-109
T15F03A4A5D3	7168	M01044	+	-638	-629	0.76	0.8	0.914	1
T15F03A4A5D3	7168	M00327	-	-603	-583	0.85	1	4.19	9.01e-18
T15F03A4A5D3	7168	M00717	+	-603	-589	0.91	1	1.09	1
T15F03A4A5D3	7168	M00333	-	-592	-580	0.85	1	74.8	8.52e-298
T15F03A4A5D3	7168	M00716	+	-590	-583	0.93	1	69.8	5.73e-270
T15F03A4A5D3	7168	M00285	-	-589	-577	1	1	0.844	1
T15F03A4A5D3	7168	M01019	-	-582	-571	0.99	1	0.986	1
T15F03A4A5D3	7168	M01044	+	-581	-572	0.84	0.8	0.914	1
T15F03A4A5D3	7168	M00056	-	-547	-519	0.72	0.6	1.81	3.97e-11
T15F03A4A5D3	7168	M00360	-	-544	-532	0.84	0.87	2.79	4.31e-09
T15F03A4A5D3	7168	M00333	-	-533	-521	0.86	0.92	74.8	8.52e-298
T15F03A4A5D3	7168	M00514	+	-519	-508	0.89	1	2.72	0.000274
T15F03A4A5D3	7168	M00143	+	-510	-483	0.84	0.99	8.32	5.97e-74
T15F03A4A5D3	7168	M00088	+	-499	-487	0.88	1	1.08	1
T15F03A4A5D3	7168	M00051	-	-495	-486	0.92	0.86	17.3	1.42e-56
T15F03A4A5D3	7168	M00189	+	-491	-480	0.96	0.99	98.2	3.37e-162
T15F03A4A5D3	7168	M00469	-	-489	-481	1	1	204	3.51e-100
T15F03A4A5D3	7168	M00470	-	-489	-481	1	1	62.2	8.63e-129
T15F03A4A5D3	7168	M01047	+	-485	-471	0.88	0.95	13.3	7.51e-109
T15F03A4A5D3	7168	M01047	-	-485	-471	0.88	0.87	13.3	7.51e-109
T15F03A4A5D3	7168	M00333	-	-472	-460	0.87	1	74.8	8.52e-298
T15F03A4A5D3	7168	M00716	+	-470	-463	0.93	1	69.8	5.73e-270
T15F03A4A5D3	7168	M00803	-	-469	-464	1	1	75.4	1.3e-222
T15F03A4A5D3	7168	M00915	-	-467	-455	0.98	0.99	46.3	3.59e-132
T15F03A4A5D3	7168	M00115	+	-445	-431	0.73	0.8	3.3	3.26e-15
T15F03A4A5D3	7168	M00929	-	-436	-419	0.98	1	2.9	1
T15F03A4A5D3	7168	M00993	+	-432	-423	0.98	0.99	1.23	1
T15F03A4A5D3	7168	M00716	-	-422	-415	0.97	0.96	69.3	5.64e-283
T15F03A4A5D3	7168	M00915	+	-412	-400	0.98	0.99	36.6	7.36e-111
T15F03A4A5D3	7168	M01047	+	-412	-398	0.89	0.95	13.3	7.51e-109
T15F03A4A5D3	7168	M01047	-	-412	-398	0.89	0.87	13.3	7.51e-109
T15F03A4A5D3	7168	M00333	-	-396	-384	0.86	0.92	74.8	8.52e-298
T15F03A4A5D3	7168	M01013	-	-377	-363	0.96	1	0.405	1
T15F03A4A5D3	7168	M00395	+	-374	-366	0.98	1	0.55	1
T15F03A4A5D3	7168	M00446	+	-332	-318	0.97	1	6.1	4.26e-48
T15F03A4A5D3	7168	M00716	-	-284	-277	0.92	1	69.3	5.64e-283
T15F03A4A5D3	7168	M00803	+	-283	-278	1	1	83.2	1.1e-217
T15F03A4A5D3	7168	M00716	+	-282	-275	0.93	1	69.8	5.73e-270
T15F03A4A5D3	7168	M00415	-	-271	-263	1	1	0.764	1
T15F03A4A5D3	7168	M00333	-	-265	-253	0.86	0.92	74.8	8.52e-298
T15F03A4A5D3	7168	M00695	-	-248	-242	1	1	808	1.47e-258
T15F03A4A5D3	7168	M00152	-	-228	-211	0.87	0.76	6.51	1
T15F03A4A5D3	7168	M00915	-	-192	-180	0.98	0.99	46.3	3.59e-132
T15F03A4A5D3	7168	M00800	+	-188	-173	0.93	0.93	31.4	4.73e-135
T15F03A4A5D3	7168	M01104	-	-161	-155	1	1	109	4.41e-179
T15F03A4A5D3	7168	M00649	+	-145	-138	1	1	20.9	5.95e-100
T15F03A4A5D3	7168	M00716	+	-138	-131	0.9	0.85	69.8	5.73e-270
T15F03A4A5D3	7168	M00706	+	-127	-119	1	1	6.12	1.07e-22
T15F03A4A5D3	7168	M00159	-	-90	-78	0.98	1	0.364	1
T15F03A4A5D3	7168	M00704	+	-60	-55	1	1	0.89	1
T15F03A4A5D3	7168	M00716	-	-8	-1	0.97	0.96	69.3	5.64e-283
T15F03A4A5D3	7168	M00033	-	-3	10	0.99	1	2.76	5.27e-13
T15F03A4A5D3	7168	M00333	-	22	34	0.88	1	74.8	8.52e-298
T15F03A4A5D3	7168	M00716	-	22	29	1	1	69.3	5.64e-283
T15F03A4A5D3	7168	M00695	-	35	41	1	1	808	1.47e-258
T15F03A4A5D3	7168	M00470	+	52	60	1	1	54.2	2.19e-114
T15F03A4A5D3	7168	M00470	-	53	61	0.99	0.99	62.2	8.63e-129
T15F03A4A5D3	7168	M00695	-	68	74	1	1	808	1.47e-258
T15F03A4A5D3	7168	M01109	-	68	82	0.81	0.86	3.01	3.69e-18
T15F03A4A5D3	7168	M00066	+	98	113	0.91	1	0.767	1
T15F03A4A5D3	7168	M00695	+	169	175	1	1	822	1.03e-259
T15F03A4A676	7168	M01044	+	-997	-988	0.87	0.8	0.914	1
T15F03A4A676	7168	M00192	-	-969	-951	0.95	0.99	0.649	1
T15F03A4A676	7168	M01003	-	-941	-931	0.99	1	0.907	1
T15F03A4A676	7168	M00396	+	-930	-924	0.99	0.99	0.599	1
T15F03A4A676	7168	M00733	-	-928	-914	0.9	0.96	2.98	5.52e-11
T15F03A4A676	7168	M00242	+	-916	-897	0.74	0.85	0.867	1
T15F03A4A676	7168	M00144	-	-871	-844	0.74	0.87	5.67	1.52e-58
T15F03A4A676	7168	M00716	-	-842	-835	1	1	69.3	5.64e-283
T15F03A4A676	7168	M00803	-	-841	-836	1	1	75.4	1.3e-222
T15F03A4A676	7168	M00794	+	-825	-814	0.98	1	0.87	1
T15F03A4A676	7168	M00915	+	-816	-804	0.98	1	36.6	7.36e-111
T15F03A4A676	7168	M01045	+	-816	-802	0.95	0.96	8.86	3.37e-42
T15F03A4A676	7168	M01045	-	-816	-802	0.95	0.99	6.52	1.77e-26
T15F03A4A676	7168	M01047	+	-816	-802	0.93	0.91	13.3	7.51e-109
T15F03A4A676	7168	M01047	-	-816	-802	0.93	0.98	13.3	7.51e-109
T15F03A4A676	7168	M01044	+	-801	-792	0.76	0.8	0.914	1
T15F03A4A676	7168	M00327	-	-766	-746	0.85	1	4.19	9.01e-18
T15F03A4A676	7168	M00717	+	-766	-752	0.91	1	1.09	1
T15F03A4A676	7168	M00333	-	-755	-743	0.85	1	74.8	8.52e-298
T15F03A4A676	7168	M00716	+	-753	-746	0.93	1	69.8	5.73e-270
T15F03A4A676	7168	M00285	-	-752	-740	1	1	0.844	1
T15F03A4A676	7168	M01019	-	-745	-734	0.99	1	0.986	1
T15F03A4A676	7168	M01044	+	-744	-735	0.84	0.8	0.914	1
T15F03A4A676	7168	M00056	-	-710	-682	0.72	0.6	1.81	3.97e-11
T15F03A4A676	7168	M00360	-	-707	-695	0.84	0.87	2.79	4.31e-09
T15F03A4A676	7168	M00333	-	-696	-684	0.86	0.92	74.8	8.52e-298
T15F03A4A676	7168	M00514	+	-682	-671	0.89	1	2.72	0.000274
T15F03A4A676	7168	M00143	+	-673	-646	0.84	0.99	8.32	5.97e-74
T15F03A4A676	7168	M00088	+	-662	-650	0.88	1	1.08	1
T15F03A4A676	7168	M00051	-	-658	-649	0.92	0.86	17.3	1.42e-56
T15F03A4A676	7168	M00189	+	-654	-643	0.96	0.99	98.2	3.37e-162
T15F03A4A676	7168	M00469	-	-652	-644	1	1	204	3.51e-100
T15F03A4A676	7168	M00470	-	-652	-644	1	1	62.2	8.63e-129
T15F03A4A676	7168	M01047	+	-648	-634	0.88	0.95	13.3	7.51e-109
T15F03A4A676	7168	M01047	-	-648	-634	0.88	0.87	13.3	7.51e-109
T15F03A4A676	7168	M00333	-	-635	-623	0.87	1	74.8	8.52e-298
T15F03A4A676	7168	M00716	+	-633	-626	0.93	1	69.8	5.73e-270
T15F03A4A676	7168	M00803	-	-632	-627	1	1	75.4	1.3e-222
T15F03A4A676	7168	M00915	-	-630	-618	0.98	0.99	46.3	3.59e-132
T15F03A4A676	7168	M00115	+	-608	-594	0.73	0.8	3.3	3.26e-15
T15F03A4A676	7168	M00929	-	-599	-582	0.98	1	2.9	1
T15F03A4A676	7168	M00993	+	-595	-586	0.98	0.99	1.23	1
T15F03A4A676	7168	M00716	-	-585	-578	0.97	0.96	69.3	5.64e-283
T15F03A4A676	7168	M00915	+	-575	-563	0.98	0.99	36.6	7.36e-111
T15F03A4A676	7168	M01047	+	-575	-561	0.89	0.95	13.3	7.51e-109
T15F03A4A676	7168	M01047	-	-575	-561	0.89	0.87	13.3	7.51e-109
T15F03A4A676	7168	M00333	-	-559	-547	0.86	0.92	74.8	8.52e-298
T15F03A4A676	7168	M01013	-	-540	-526	0.96	1	0.405	1
T15F03A4A676	7168	M00395	+	-537	-529	0.98	1	0.55	1
T15F03A4A676	7168	M00446	+	-495	-481	0.97	1	6.1	4.26e-48
T15F03A4A676	7168	M00716	-	-447	-440	0.92	1	69.3	5.64e-283
T15F03A4A676	7168	M00803	+	-446	-441	1	1	83.2	1.1e-217
T15F03A4A676	7168	M00716	+	-445	-438	0.93	1	69.8	5.73e-270
T15F03A4A676	7168	M00415	-	-434	-426	1	1	0.764	1
T15F03A4A676	7168	M00333	-	-428	-416	0.86	0.92	74.8	8.52e-298
T15F03A4A676	7168	M00695	-	-411	-405	1	1	808	1.47e-258
T15F03A4A676	7168	M00152	-	-391	-374	0.87	0.76	6.51	1
T15F03A4A676	7168	M00915	-	-355	-343	0.98	0.99	46.3	3.59e-132
T15F03A4A676	7168	M00800	+	-351	-336	0.93	0.93	31.4	4.73e-135
T15F03A4A676	7168	M01104	-	-324	-318	1	1	109	4.41e-179
T15F03A4A676	7168	M00649	+	-308	-301	1	1	20.9	5.95e-100
T15F03A4A676	7168	M00716	+	-301	-294	0.9	0.85	69.8	5.73e-270
T15F03A4A676	7168	M00706	+	-290	-282	1	1	6.12	1.07e-22
T15F03A4A676	7168	M00159	-	-253	-241	0.98	1	0.364	1
T15F03A4A676	7168	M00704	+	-223	-218	1	1	0.89	1
T15F03A4A676	7168	M00716	-	-171	-164	0.97	0.96	69.3	5.64e-283
T15F03A4A676	7168	M00033	-	-166	-153	0.99	1	2.76	5.27e-13
T15F03A4A676	7168	M00333	-	-141	-129	0.88	1	74.8	8.52e-298
T15F03A4A676	7168	M00716	-	-141	-134	1	1	69.3	5.64e-283
T15F03A4A676	7168	M00695	-	-128	-122	1	1	808	1.47e-258
T15F03A4A676	7168	M00470	+	-111	-103	1	1	54.2	2.19e-114
T15F03A4A676	7168	M00470	-	-110	-102	0.99	0.99	62.2	8.63e-129
T15F03A4A676	7168	M00695	-	-95	-89	1	1	808	1.47e-258
T15F03A4A676	7168	M01109	-	-95	-81	0.81	0.86	3.01	3.69e-18
T15F03A4A676	7168	M00066	+	-65	-50	0.91	1	0.767	1
T15F03A4A676	7168	M00695	+	6	12	1	1	822	1.03e-259
T15F03A4A676	7168	M00716	-	48	55	0.93	1	69.3	5.64e-283
T15F03A4A676	7168	M00716	-	54	61	1	1	69.3	5.64e-283
T15F03A4A676	7168	M00803	-	55	60	1	1	75.4	1.3e-222
T15F03A4A676	7168	M00716	+	63	70	0.9	0.96	69.8	5.73e-270
T15F03A4A676	7168	M00056	-	88	116	0.7	0.73	1.81	3.97e-11
T15F03A4A676	7168	M00378	+	97	108	1	1	3.38	7.36e-61
T15F03A4A676	7168	M00378	+	121	132	0.97	1	3.38	7.36e-61
T15F03A4A676	7168	M00449	-	124	132	0.94	1	4.08	7.64e-42
T15F03A4A676	7168	M00450	-	124	132	0.94	1	4.92	2.66e-56
T15F03A4A676	7168	M00518	-	129	147	0.85	0.81	2.85	5.53e-08
T15F03A4A676	7168	M00378	+	138	149	0.96	1	3.38	7.36e-61
T15F03A4A676	7168	M00448	-	141	149	0.91	1	2.2	2.71e-11
T15F03A4A676	7168	M00449	-	141	149	0.95	1	4.08	7.64e-42
T15F03A4A676	7168	M00450	-	141	149	0.94	1	4.92	2.66e-56
T15F03A4A676	7168	M00333	-	157	169	0.89	0.92	74.8	8.52e-298
T15F03A4A676	7168	M00803	+	160	165	1	1	83.2	1.1e-217
T15F03A4A676	7168	M00222	+	161	176	0.96	1	1.79	7.22e-07
T15F03A4A676	7168	M00415	-	183	191	0.98	1	0.764	1
T15F03A4A676	7168	M00794	+	187	198	0.98	0.99	0.87	1
T15F03A4A6BC	7168	M00396	+	-1000	-994	0.99	0.99	0.599	1
T15F03A4A6BC	7168	M00733	-	-998	-984	0.9	0.96	2.98	5.52e-11
T15F03A4A6BC	7168	M00242	+	-986	-967	0.74	0.85	0.867	1
T15F03A4A6BC	7168	M00144	-	-941	-914	0.74	0.87	5.67	1.52e-58
T15F03A4A6BC	7168	M00716	-	-912	-905	1	1	69.3	5.64e-283
T15F03A4A6BC	7168	M00803	-	-911	-906	1	1	75.4	1.3e-222
T15F03A4A6BC	7168	M00794	+	-895	-884	0.98	1	0.87	1
T15F03A4A6BC	7168	M00915	+	-886	-874	0.98	1	36.6	7.36e-111
T15F03A4A6BC	7168	M01045	+	-886	-872	0.95	0.96	8.86	3.37e-42
T15F03A4A6BC	7168	M01045	-	-886	-872	0.95	0.99	6.52	1.77e-26
T15F03A4A6BC	7168	M01047	+	-886	-872	0.93	0.91	13.3	7.51e-109
T15F03A4A6BC	7168	M01047	-	-886	-872	0.93	0.98	13.3	7.51e-109
T15F03A4A6BC	7168	M01044	+	-871	-862	0.76	0.8	0.914	1
T15F03A4A6BC	7168	M00327	-	-836	-816	0.85	1	4.19	9.01e-18
T15F03A4A6BC	7168	M00717	+	-836	-822	0.91	1	1.09	1
T15F03A4A6BC	7168	M00333	-	-825	-813	0.85	1	74.8	8.52e-298
T15F03A4A6BC	7168	M00716	+	-823	-816	0.93	1	69.8	5.73e-270
T15F03A4A6BC	7168	M00285	-	-822	-810	1	1	0.844	1
T15F03A4A6BC	7168	M01019	-	-815	-804	0.99	1	0.986	1
T15F03A4A6BC	7168	M01044	+	-814	-805	0.84	0.8	0.914	1
T15F03A4A6BC	7168	M00056	-	-780	-752	0.72	0.6	1.81	3.97e-11
T15F03A4A6BC	7168	M00360	-	-777	-765	0.84	0.87	2.79	4.31e-09
T15F03A4A6BC	7168	M00333	-	-766	-754	0.86	0.92	74.8	8.52e-298
T15F03A4A6BC	7168	M00514	+	-752	-741	0.89	1	2.72	0.000274
T15F03A4A6BC	7168	M00143	+	-743	-716	0.84	0.99	8.32	5.97e-74
T15F03A4A6BC	7168	M00088	+	-732	-720	0.88	1	1.08	1
T15F03A4A6BC	7168	M00051	-	-728	-719	0.92	0.86	17.3	1.42e-56
T15F03A4A6BC	7168	M00189	+	-724	-713	0.96	0.99	98.2	3.37e-162
T15F03A4A6BC	7168	M00469	-	-722	-714	1	1	204	3.51e-100
T15F03A4A6BC	7168	M00470	-	-722	-714	1	1	62.2	8.63e-129
T15F03A4A6BC	7168	M01047	+	-718	-704	0.88	0.95	13.3	7.51e-109
T15F03A4A6BC	7168	M01047	-	-718	-704	0.88	0.87	13.3	7.51e-109
T15F03A4A6BC	7168	M00333	-	-705	-693	0.87	1	74.8	8.52e-298
T15F03A4A6BC	7168	M00716	+	-703	-696	0.93	1	69.8	5.73e-270
T15F03A4A6BC	7168	M00803	-	-702	-697	1	1	75.4	1.3e-222
T15F03A4A6BC	7168	M00915	-	-700	-688	0.98	0.99	46.3	3.59e-132
T15F03A4A6BC	7168	M00115	+	-678	-664	0.73	0.8	3.3	3.26e-15
T15F03A4A6BC	7168	M00929	-	-669	-652	0.98	1	2.9	1
T15F03A4A6BC	7168	M00993	+	-665	-656	0.98	0.99	1.23	1
T15F03A4A6BC	7168	M00716	-	-655	-648	0.97	0.96	69.3	5.64e-283
T15F03A4A6BC	7168	M00915	+	-645	-633	0.98	0.99	36.6	7.36e-111
T15F03A4A6BC	7168	M01047	+	-645	-631	0.89	0.95	13.3	7.51e-109
T15F03A4A6BC	7168	M01047	-	-645	-631	0.89	0.87	13.3	7.51e-109
T15F03A4A6BC	7168	M00333	-	-629	-617	0.86	0.92	74.8	8.52e-298
T15F03A4A6BC	7168	M01013	-	-610	-596	0.96	1	0.405	1
T15F03A4A6BC	7168	M00395	+	-607	-599	0.98	1	0.55	1
T15F03A4A6BC	7168	M00446	+	-565	-551	0.97	1	6.1	4.26e-48
T15F03A4A6BC	7168	M00716	-	-517	-510	0.92	1	69.3	5.64e-283
T15F03A4A6BC	7168	M00803	+	-516	-511	1	1	83.2	1.1e-217
T15F03A4A6BC	7168	M00716	+	-515	-508	0.93	1	69.8	5.73e-270
T15F03A4A6BC	7168	M00415	-	-504	-496	1	1	0.764	1
T15F03A4A6BC	7168	M00333	-	-498	-486	0.86	0.92	74.8	8.52e-298
T15F03A4A6BC	7168	M00695	-	-481	-475	1	1	808	1.47e-258
T15F03A4A6BC	7168	M00152	-	-461	-444	0.87	0.76	6.51	1
T15F03A4A6BC	7168	M00915	-	-425	-413	0.98	0.99	46.3	3.59e-132
T15F03A4A6BC	7168	M00800	+	-421	-406	0.93	0.93	31.4	4.73e-135
T15F03A4A6BC	7168	M01104	-	-394	-388	1	1	109	4.41e-179
T15F03A4A6BC	7168	M00649	+	-378	-371	1	1	20.9	5.95e-100
T15F03A4A6BC	7168	M00716	+	-371	-364	0.9	0.85	69.8	5.73e-270
T15F03A4A6BC	7168	M00706	+	-360	-352	1	1	6.12	1.07e-22
T15F03A4A6BC	7168	M00159	-	-323	-311	0.98	1	0.364	1
T15F03A4A6BC	7168	M00704	+	-293	-288	1	1	0.89	1
T15F03A4A6BC	7168	M00716	-	-241	-234	0.97	0.96	69.3	5.64e-283
T15F03A4A6BC	7168	M00033	-	-236	-223	0.99	1	2.76	5.27e-13
T15F03A4A6BC	7168	M00333	-	-211	-199	0.88	1	74.8	8.52e-298
T15F03A4A6BC	7168	M00716	-	-211	-204	1	1	69.3	5.64e-283
T15F03A4A6BC	7168	M00695	-	-198	-192	1	1	808	1.47e-258
T15F03A4A6BC	7168	M00470	+	-181	-173	1	1	54.2	2.19e-114
T15F03A4A6BC	7168	M00470	-	-180	-172	0.99	0.99	62.2	8.63e-129
T15F03A4A6BC	7168	M00695	-	-165	-159	1	1	808	1.47e-258
T15F03A4A6BC	7168	M01109	-	-165	-151	0.81	0.86	3.01	3.69e-18
T15F03A4A6BC	7168	M00066	+	-135	-120	0.91	1	0.767	1
T15F03A4A6BC	7168	M00695	+	-64	-58	1	1	822	1.03e-259
T15F03A4A6BC	7168	M00716	-	-22	-15	0.93	1	69.3	5.64e-283
T15F03A4A6BC	7168	M00716	-	-16	-9	1	1	69.3	5.64e-283
T15F03A4A6BC	7168	M00803	-	-15	-10	1	1	75.4	1.3e-222
T15F03A4A6BC	7168	M00716	+	-7	0	0.9	0.96	69.8	5.73e-270
T15F03A4A6BC	7168	M00056	-	18	46	0.7	0.73	1.81	3.97e-11
T15F03A4A6BC	7168	M00378	+	27	38	1	1	3.38	7.36e-61
T15F03A4A6BC	7168	M00378	+	51	62	0.97	1	3.38	7.36e-61
T15F03A4A6BC	7168	M00449	-	54	62	0.94	1	4.08	7.64e-42
T15F03A4A6BC	7168	M00450	-	54	62	0.94	1	4.92	2.66e-56
T15F03A4A6BC	7168	M00518	-	59	77	0.85	0.81	2.85	5.53e-08
T15F03A4A6BC	7168	M00378	+	68	79	0.96	1	3.38	7.36e-61
T15F03A4A6BC	7168	M00448	-	71	79	0.91	1	2.2	2.71e-11
T15F03A4A6BC	7168	M00449	-	71	79	0.95	1	4.08	7.64e-42
T15F03A4A6BC	7168	M00450	-	71	79	0.94	1	4.92	2.66e-56
T15F03A4A6BC	7168	M00333	-	87	99	0.89	0.92	74.8	8.52e-298
T15F03A4A6BC	7168	M00803	+	90	95	1	1	83.2	1.1e-217
T15F03A4A6BC	7168	M00222	+	91	106	0.96	1	1.79	7.22e-07
T15F03A4A6BC	7168	M00415	-	113	121	0.98	1	0.764	1
T15F03A4A6BC	7168	M00794	+	117	128	0.98	0.99	0.87	1
T15F03A4A6BC	7168	M00072	+	120	130	0.95	0.97	3	3.33e-11
T15F03A4A6BC	7168	M00920	+	187	198	0.95	0.99	87.5	5.35e-23
T15F03A4A6BC	7168	M00919	+	188	198	0.96	0.97	31.6	1.2e-08
T15F03A4A6BC	7168	M00918	-	189	197	0.96	0.94	23.6	8.68e-09
T15F03A4A6BC	7168	M00939	-	189	197	0.96	0.97	57.5	5.44e-12
T15F03A4A6BC	7168	M00940	-	189	198	0.94	0.94	205	5.6e-45
T15F03A4A6BC	7168	M00425	-	190	197	0.94	1	159	8.01e-28
T15F03A4A6BC	7168	M00426	-	190	197	0.98	1	12.4	4.41e-37
T15F03A4A6BC	7168	M00427	-	190	197	0.98	1	19.5	7.08e-31
T15F03A4A6BC	7168	M00431	-	190	197	0.96	1	150	1.21e-31
T15F03A4A70C	7168	M00716	-	-992	-985	1	1	69.3	5.64e-283
T15F03A4A70C	7168	M00803	-	-991	-986	1	1	75.4	1.3e-222
T15F03A4A70C	7168	M00794	+	-975	-964	0.98	1	0.87	1
T15F03A4A70C	7168	M00915	+	-966	-954	0.98	1	36.6	7.36e-111
T15F03A4A70C	7168	M01045	+	-966	-952	0.95	0.96	8.86	3.37e-42
T15F03A4A70C	7168	M01045	-	-966	-952	0.95	0.99	6.52	1.77e-26
T15F03A4A70C	7168	M01047	+	-966	-952	0.93	0.91	13.3	7.51e-109
T15F03A4A70C	7168	M01047	-	-966	-952	0.93	0.98	13.3	7.51e-109
T15F03A4A70C	7168	M01044	+	-951	-942	0.76	0.8	0.914	1
T15F03A4A70C	7168	M00327	-	-916	-896	0.85	1	4.19	9.01e-18
T15F03A4A70C	7168	M00717	+	-916	-902	0.91	1	1.09	1
T15F03A4A70C	7168	M00333	-	-905	-893	0.85	1	74.8	8.52e-298
T15F03A4A70C	7168	M00716	+	-903	-896	0.93	1	69.8	5.73e-270
T15F03A4A70C	7168	M00285	-	-902	-890	1	1	0.844	1
T15F03A4A70C	7168	M01019	-	-895	-884	0.99	1	0.986	1
T15F03A4A70C	7168	M01044	+	-894	-885	0.84	0.8	0.914	1
T15F03A4A70C	7168	M00056	-	-860	-832	0.72	0.6	1.81	3.97e-11
T15F03A4A70C	7168	M00360	-	-857	-845	0.84	0.87	2.79	4.31e-09
T15F03A4A70C	7168	M00333	-	-846	-834	0.86	0.92	74.8	8.52e-298
T15F03A4A70C	7168	M00514	+	-832	-821	0.89	1	2.72	0.000274
T15F03A4A70C	7168	M00143	+	-823	-796	0.84	0.99	8.32	5.97e-74
T15F03A4A70C	7168	M00088	+	-812	-800	0.88	1	1.08	1
T15F03A4A70C	7168	M00051	-	-808	-799	0.92	0.86	17.3	1.42e-56
T15F03A4A70C	7168	M00189	+	-804	-793	0.96	0.99	98.2	3.37e-162
T15F03A4A70C	7168	M00469	-	-802	-794	1	1	204	3.51e-100
T15F03A4A70C	7168	M00470	-	-802	-794	1	1	62.2	8.63e-129
T15F03A4A70C	7168	M01047	+	-798	-784	0.88	0.95	13.3	7.51e-109
T15F03A4A70C	7168	M01047	-	-798	-784	0.88	0.87	13.3	7.51e-109
T15F03A4A70C	7168	M00333	-	-785	-773	0.87	1	74.8	8.52e-298
T15F03A4A70C	7168	M00716	+	-783	-776	0.93	1	69.8	5.73e-270
T15F03A4A70C	7168	M00803	-	-782	-777	1	1	75.4	1.3e-222
T15F03A4A70C	7168	M00915	-	-780	-768	0.98	0.99	46.3	3.59e-132
T15F03A4A70C	7168	M00115	+	-758	-744	0.73	0.8	3.3	3.26e-15
T15F03A4A70C	7168	M00929	-	-749	-732	0.98	1	2.9	1
T15F03A4A70C	7168	M00993	+	-745	-736	0.98	0.99	1.23	1
T15F03A4A70C	7168	M00716	-	-735	-728	0.97	0.96	69.3	5.64e-283
T15F03A4A70C	7168	M00915	+	-725	-713	0.98	0.99	36.6	7.36e-111
T15F03A4A70C	7168	M01047	+	-725	-711	0.89	0.95	13.3	7.51e-109
T15F03A4A70C	7168	M01047	-	-725	-711	0.89	0.87	13.3	7.51e-109
T15F03A4A70C	7168	M00333	-	-709	-697	0.86	0.92	74.8	8.52e-298
T15F03A4A70C	7168	M01013	-	-690	-676	0.96	1	0.405	1
T15F03A4A70C	7168	M00395	+	-687	-679	0.98	1	0.55	1
T15F03A4A70C	7168	M00446	+	-645	-631	0.97	1	6.1	4.26e-48
T15F03A4A70C	7168	M00716	-	-597	-590	0.92	1	69.3	5.64e-283
T15F03A4A70C	7168	M00803	+	-596	-591	1	1	83.2	1.1e-217
T15F03A4A70C	7168	M00716	+	-595	-588	0.93	1	69.8	5.73e-270
T15F03A4A70C	7168	M00415	-	-584	-576	1	1	0.764	1
T15F03A4A70C	7168	M00333	-	-578	-566	0.86	0.92	74.8	8.52e-298
T15F03A4A70C	7168	M00695	-	-561	-555	1	1	808	1.47e-258
T15F03A4A70C	7168	M00152	-	-541	-524	0.87	0.76	6.51	1
T15F03A4A70C	7168	M00915	-	-505	-493	0.98	0.99	46.3	3.59e-132
T15F03A4A70C	7168	M00800	+	-501	-486	0.93	0.93	31.4	4.73e-135
T15F03A4A70C	7168	M01104	-	-474	-468	1	1	109	4.41e-179
T15F03A4A70C	7168	M00649	+	-458	-451	1	1	20.9	5.95e-100
T15F03A4A70C	7168	M00716	+	-451	-444	0.9	0.85	69.8	5.73e-270
T15F03A4A70C	7168	M00706	+	-440	-432	1	1	6.12	1.07e-22
T15F03A4A70C	7168	M00159	-	-403	-391	0.98	1	0.364	1
T15F03A4A70C	7168	M00704	+	-373	-368	1	1	0.89	1
T15F03A4A70C	7168	M00716	-	-321	-314	0.97	0.96	69.3	5.64e-283
T15F03A4A70C	7168	M00033	-	-316	-303	0.99	1	2.76	5.27e-13
T15F03A4A70C	7168	M00333	-	-291	-279	0.88	1	74.8	8.52e-298
T15F03A4A70C	7168	M00716	-	-291	-284	1	1	69.3	5.64e-283
T15F03A4A70C	7168	M00695	-	-278	-272	1	1	808	1.47e-258
T15F03A4A70C	7168	M00470	+	-261	-253	1	1	54.2	2.19e-114
T15F03A4A70C	7168	M00470	-	-260	-252	0.99	0.99	62.2	8.63e-129
T15F03A4A70C	7168	M00695	-	-245	-239	1	1	808	1.47e-258
T15F03A4A70C	7168	M01109	-	-245	-231	0.81	0.86	3.01	3.69e-18
T15F03A4A70C	7168	M00066	+	-215	-200	0.91	1	0.767	1
T15F03A4A70C	7168	M00695	+	-144	-138	1	1	822	1.03e-259
T15F03A4A70C	7168	M00716	-	-102	-95	0.93	1	69.3	5.64e-283
T15F03A4A70C	7168	M00716	-	-96	-89	1	1	69.3	5.64e-283
T15F03A4A70C	7168	M00803	-	-95	-90	1	1	75.4	1.3e-222
T15F03A4A70C	7168	M00716	+	-87	-80	0.9	0.96	69.8	5.73e-270
T15F03A4A70C	7168	M00056	-	-62	-34	0.7	0.73	1.81	3.97e-11
T15F03A4A70C	7168	M00378	+	-53	-42	1	1	3.38	7.36e-61
T15F03A4A70C	7168	M00378	+	-29	-18	0.97	1	3.38	7.36e-61
T15F03A4A70C	7168	M00449	-	-26	-18	0.94	1	4.08	7.64e-42
T15F03A4A70C	7168	M00450	-	-26	-18	0.94	1	4.92	2.66e-56
T15F03A4A70C	7168	M00518	-	-21	-3	0.85	0.81	2.85	5.53e-08
T15F03A4A70C	7168	M00378	+	-12	-1	0.96	1	3.38	7.36e-61
T15F03A4A70C	7168	M00448	-	-9	-1	0.91	1	2.2	2.71e-11
T15F03A4A70C	7168	M00449	-	-9	-1	0.95	1	4.08	7.64e-42
T15F03A4A70C	7168	M00450	-	-9	-1	0.94	1	4.92	2.66e-56
T15F03A4A70C	7168	M00333	-	7	19	0.89	0.92	74.8	8.52e-298
T15F03A4A70C	7168	M00803	+	10	15	1	1	83.2	1.1e-217
T15F03A4A70C	7168	M00222	+	11	26	0.96	1	1.79	7.22e-07
T15F03A4A70C	7168	M00415	-	33	41	0.98	1	0.764	1
T15F03A4A70C	7168	M00794	+	37	48	0.98	0.99	0.87	1
T15F03A4A70C	7168	M00072	+	40	50	0.95	0.97	3	3.33e-11
T15F03A4A70C	7168	M00920	+	107	118	0.95	0.99	87.5	5.35e-23
T15F03A4A70C	7168	M00919	+	108	118	0.96	0.97	31.6	1.2e-08
T15F03A4A70C	7168	M00918	-	109	117	0.96	0.94	23.6	8.68e-09
T15F03A4A70C	7168	M00939	-	109	117	0.96	0.97	57.5	5.44e-12
T15F03A4A70C	7168	M00940	-	109	118	0.94	0.94	205	5.6e-45
T15F03A4A70C	7168	M00425	-	110	117	0.94	1	159	8.01e-28
T15F03A4A70C	7168	M00426	-	110	117	0.98	1	12.4	4.41e-37
T15F03A4A70C	7168	M00427	-	110	117	0.98	1	19.5	7.08e-31
T15F03A4A70C	7168	M00431	-	110	117	0.96	1	150	1.21e-31
T15F03A4A70C	7168	M00432	+	116	125	0.9	1	0.37	1
T15F03A4A70C	7168	M00444	+	162	176	0.91	0.96	9.24	1.18e-72
T15F03A4A70C	7168	M01118	-	162	170	1	1	30.2	2.85e-62
T15F03A4A70C	7168	M00649	+	163	170	1	1	20.9	5.95e-100
T15F03A4A70C	7168	M00706	+	165	173	1	1	6.12	1.07e-22
T15F03A4A70C	7168	M00192	-	172	190	0.95	0.99	0.649	1
T15F03A4A70C	7168	M00205	-	173	188	0.9	0.98	0.841	1
T15F03A4A70C	7168	M00481	-	174	188	0.94	0.97	1.95	1
T15F03A4A74E	7168	M00327	-	-982	-962	0.85	1	4.19	9.01e-18
T15F03A4A74E	7168	M00717	+	-982	-968	0.91	1	1.09	1
T15F03A4A74E	7168	M00333	-	-971	-959	0.85	1	74.8	8.52e-298
T15F03A4A74E	7168	M00716	+	-969	-962	0.93	1	69.8	5.73e-270
T15F03A4A74E	7168	M00285	-	-968	-956	1	1	0.844	1
T15F03A4A74E	7168	M01019	-	-961	-950	0.99	1	0.986	1
T15F03A4A74E	7168	M01044	+	-960	-951	0.84	0.8	0.914	1
T15F03A4A74E	7168	M00056	-	-926	-898	0.72	0.6	1.81	3.97e-11
T15F03A4A74E	7168	M00360	-	-923	-911	0.84	0.87	2.79	4.31e-09
T15F03A4A74E	7168	M00333	-	-912	-900	0.86	0.92	74.8	8.52e-298
T15F03A4A74E	7168	M00514	+	-898	-887	0.89	1	2.72	0.000274
T15F03A4A74E	7168	M00143	+	-889	-862	0.84	0.99	8.32	5.97e-74
T15F03A4A74E	7168	M00088	+	-878	-866	0.88	1	1.08	1
T15F03A4A74E	7168	M00051	-	-874	-865	0.92	0.86	17.3	1.42e-56
T15F03A4A74E	7168	M00189	+	-870	-859	0.96	0.99	98.2	3.37e-162
T15F03A4A74E	7168	M00469	-	-868	-860	1	1	204	3.51e-100
T15F03A4A74E	7168	M00470	-	-868	-860	1	1	62.2	8.63e-129
T15F03A4A74E	7168	M01047	+	-864	-850	0.88	0.95	13.3	7.51e-109
T15F03A4A74E	7168	M01047	-	-864	-850	0.88	0.87	13.3	7.51e-109
T15F03A4A74E	7168	M00333	-	-851	-839	0.87	1	74.8	8.52e-298
T15F03A4A74E	7168	M00716	+	-849	-842	0.93	1	69.8	5.73e-270
T15F03A4A74E	7168	M00803	-	-848	-843	1	1	75.4	1.3e-222
T15F03A4A74E	7168	M00915	-	-846	-834	0.98	0.99	46.3	3.59e-132
T15F03A4A74E	7168	M00115	+	-824	-810	0.73	0.8	3.3	3.26e-15
T15F03A4A74E	7168	M00929	-	-815	-798	0.98	1	2.9	1
T15F03A4A74E	7168	M00993	+	-811	-802	0.98	0.99	1.23	1
T15F03A4A74E	7168	M00716	-	-801	-794	0.97	0.96	69.3	5.64e-283
T15F03A4A74E	7168	M00915	+	-791	-779	0.98	0.99	36.6	7.36e-111
T15F03A4A74E	7168	M01047	+	-791	-777	0.89	0.95	13.3	7.51e-109
T15F03A4A74E	7168	M01047	-	-791	-777	0.89	0.87	13.3	7.51e-109
T15F03A4A74E	7168	M00333	-	-775	-763	0.86	0.92	74.8	8.52e-298
T15F03A4A74E	7168	M01013	-	-756	-742	0.96	1	0.405	1
T15F03A4A74E	7168	M00395	+	-753	-745	0.98	1	0.55	1
T15F03A4A74E	7168	M00446	+	-711	-697	0.97	1	6.1	4.26e-48
T15F03A4A74E	7168	M00716	-	-663	-656	0.92	1	69.3	5.64e-283
T15F03A4A74E	7168	M00803	+	-662	-657	1	1	83.2	1.1e-217
T15F03A4A74E	7168	M00716	+	-661	-654	0.93	1	69.8	5.73e-270
T15F03A4A74E	7168	M00415	-	-650	-642	1	1	0.764	1
T15F03A4A74E	7168	M00333	-	-644	-632	0.86	0.92	74.8	8.52e-298
T15F03A4A74E	7168	M00695	-	-627	-621	1	1	808	1.47e-258
T15F03A4A74E	7168	M00152	-	-607	-590	0.87	0.76	6.51	1
T15F03A4A74E	7168	M00915	-	-571	-559	0.98	0.99	46.3	3.59e-132
T15F03A4A74E	7168	M00800	+	-567	-552	0.93	0.93	31.4	4.73e-135
T15F03A4A74E	7168	M01104	-	-540	-534	1	1	109	4.41e-179
T15F03A4A74E	7168	M00649	+	-524	-517	1	1	20.9	5.95e-100
T15F03A4A74E	7168	M00716	+	-517	-510	0.9	0.85	69.8	5.73e-270
T15F03A4A74E	7168	M00706	+	-506	-498	1	1	6.12	1.07e-22
T15F03A4A74E	7168	M00159	-	-469	-457	0.98	1	0.364	1
T15F03A4A74E	7168	M00704	+	-439	-434	1	1	0.89	1
T15F03A4A74E	7168	M00716	-	-387	-380	0.97	0.96	69.3	5.64e-283
T15F03A4A74E	7168	M00033	-	-382	-369	0.99	1	2.76	5.27e-13
T15F03A4A74E	7168	M00333	-	-357	-345	0.88	1	74.8	8.52e-298
T15F03A4A74E	7168	M00716	-	-357	-350	1	1	69.3	5.64e-283
T15F03A4A74E	7168	M00695	-	-344	-338	1	1	808	1.47e-258
T15F03A4A74E	7168	M00470	+	-327	-319	1	1	54.2	2.19e-114
T15F03A4A74E	7168	M00470	-	-326	-318	0.99	0.99	62.2	8.63e-129
T15F03A4A74E	7168	M00695	-	-311	-305	1	1	808	1.47e-258
T15F03A4A74E	7168	M01109	-	-311	-297	0.81	0.86	3.01	3.69e-18
T15F03A4A74E	7168	M00066	+	-281	-266	0.91	1	0.767	1
T15F03A4A74E	7168	M00695	+	-210	-204	1	1	822	1.03e-259
T15F03A4A74E	7168	M00716	-	-168	-161	0.93	1	69.3	5.64e-283
T15F03A4A74E	7168	M00716	-	-162	-155	1	1	69.3	5.64e-283
T15F03A4A74E	7168	M00803	-	-161	-156	1	1	75.4	1.3e-222
T15F03A4A74E	7168	M00716	+	-153	-146	0.9	0.96	69.8	5.73e-270
T15F03A4A74E	7168	M00056	-	-128	-100	0.7	0.73	1.81	3.97e-11
T15F03A4A74E	7168	M00378	+	-119	-108	1	1	3.38	7.36e-61
T15F03A4A74E	7168	M00378	+	-95	-84	0.97	1	3.38	7.36e-61
T15F03A4A74E	7168	M00449	-	-92	-84	0.94	1	4.08	7.64e-42
T15F03A4A74E	7168	M00450	-	-92	-84	0.94	1	4.92	2.66e-56
T15F03A4A74E	7168	M00518	-	-87	-69	0.85	0.81	2.85	5.53e-08
T15F03A4A74E	7168	M00378	+	-78	-67	0.96	1	3.38	7.36e-61
T15F03A4A74E	7168	M00448	-	-75	-67	0.91	1	2.2	2.71e-11
T15F03A4A74E	7168	M00449	-	-75	-67	0.95	1	4.08	7.64e-42
T15F03A4A74E	7168	M00450	-	-75	-67	0.94	1	4.92	2.66e-56
T15F03A4A74E	7168	M00333	-	-59	-47	0.89	0.92	74.8	8.52e-298
T15F03A4A74E	7168	M00803	+	-56	-51	1	1	83.2	1.1e-217
T15F03A4A74E	7168	M00222	+	-55	-40	0.96	1	1.79	7.22e-07
T15F03A4A74E	7168	M00415	-	-33	-25	0.98	1	0.764	1
T15F03A4A74E	7168	M00794	+	-29	-18	0.98	0.99	0.87	1
T15F03A4A74E	7168	M00072	+	-26	-16	0.95	0.97	3	3.33e-11
T15F03A4A74E	7168	M00920	+	41	52	0.95	0.99	87.5	5.35e-23
T15F03A4A74E	7168	M00919	+	42	52	0.96	0.97	31.6	1.2e-08
T15F03A4A74E	7168	M00918	-	43	51	0.96	0.94	23.6	8.68e-09
T15F03A4A74E	7168	M00939	-	43	51	0.96	0.97	57.5	5.44e-12
T15F03A4A74E	7168	M00940	-	43	52	0.94	0.94	205	5.6e-45
T15F03A4A74E	7168	M00425	-	44	51	0.94	1	159	8.01e-28
T15F03A4A74E	7168	M00426	-	44	51	0.98	1	12.4	4.41e-37
T15F03A4A74E	7168	M00427	-	44	51	0.98	1	19.5	7.08e-31
T15F03A4A74E	7168	M00431	-	44	51	0.96	1	150	1.21e-31
T15F03A4A74E	7168	M00432	+	50	59	0.9	1	0.37	1
T15F03A4A74E	7168	M00444	+	96	110	0.91	0.96	9.24	1.18e-72
T15F03A4A74E	7168	M01118	-	96	104	1	1	30.2	2.85e-62
T15F03A4A74E	7168	M00649	+	97	104	1	1	20.9	5.95e-100
T15F03A4A74E	7168	M00706	+	99	107	1	1	6.12	1.07e-22
T15F03A4A74E	7168	M00192	-	106	124	0.95	0.99	0.649	1
T15F03A4A74E	7168	M00205	-	107	122	0.9	0.98	0.841	1
T15F03A4A74E	7168	M00481	-	108	122	0.94	0.97	1.95	1
T15F03A4A74E	7168	M00097	-	167	187	0.76	0.66	0.474	1
T15F03A4A74E	7168	M00794	+	170	181	0.99	1	0.87	1
T15F03A4A74E	7168	M00432	+	171	180	1	1	0.37	1
T15F03A4A74E	7168	M00240	+	173	179	1	1	0.389	1
T15F03A4A9E7	7168	M00470	+	-992	-984	1	1	54.2	2.19e-114
T15F03A4A9E7	7168	M00470	-	-991	-983	0.99	0.99	62.2	8.63e-129
T15F03A4A9E7	7168	M00695	-	-976	-970	1	1	808	1.47e-258
T15F03A4A9E7	7168	M01109	-	-976	-962	0.81	0.86	3.01	3.69e-18
T15F03A4A9E7	7168	M00066	+	-946	-931	0.91	1	0.767	1
T15F03A4A9E7	7168	M00695	+	-875	-869	1	1	822	1.03e-259
T15F03A4A9E7	7168	M00716	-	-833	-826	0.93	1	69.3	5.64e-283
T15F03A4A9E7	7168	M00716	-	-827	-820	1	1	69.3	5.64e-283
T15F03A4A9E7	7168	M00803	-	-826	-821	1	1	75.4	1.3e-222
T15F03A4A9E7	7168	M00716	+	-818	-811	0.9	0.96	69.8	5.73e-270
T15F03A4A9E7	7168	M00056	-	-793	-765	0.7	0.73	1.81	3.97e-11
T15F03A4A9E7	7168	M00378	+	-784	-773	1	1	3.38	7.36e-61
T15F03A4A9E7	7168	M00378	+	-760	-749	0.97	1	3.38	7.36e-61
T15F03A4A9E7	7168	M00449	-	-757	-749	0.94	1	4.08	7.64e-42
T15F03A4A9E7	7168	M00450	-	-757	-749	0.94	1	4.92	2.66e-56
T15F03A4A9E7	7168	M00518	-	-752	-734	0.85	0.81	2.85	5.53e-08
T15F03A4A9E7	7168	M00378	+	-743	-732	0.96	1	3.38	7.36e-61
T15F03A4A9E7	7168	M00448	-	-740	-732	0.91	1	2.2	2.71e-11
T15F03A4A9E7	7168	M00449	-	-740	-732	0.95	1	4.08	7.64e-42
T15F03A4A9E7	7168	M00450	-	-740	-732	0.94	1	4.92	2.66e-56
T15F03A4A9E7	7168	M00333	-	-724	-712	0.89	0.92	74.8	8.52e-298
T15F03A4A9E7	7168	M00803	+	-721	-716	1	1	83.2	1.1e-217
T15F03A4A9E7	7168	M00222	+	-720	-705	0.96	1	1.79	7.22e-07
T15F03A4A9E7	7168	M00415	-	-698	-690	0.98	1	0.764	1
T15F03A4A9E7	7168	M00794	+	-694	-683	0.98	0.99	0.87	1
T15F03A4A9E7	7168	M00072	+	-691	-681	0.95	0.97	3	3.33e-11
T15F03A4A9E7	7168	M00920	+	-624	-613	0.95	0.99	87.5	5.35e-23
T15F03A4A9E7	7168	M00919	+	-623	-613	0.96	0.97	31.6	1.2e-08
T15F03A4A9E7	7168	M00918	-	-622	-614	0.96	0.94	23.6	8.68e-09
T15F03A4A9E7	7168	M00939	-	-622	-614	0.96	0.97	57.5	5.44e-12
T15F03A4A9E7	7168	M00940	-	-622	-613	0.94	0.94	205	5.6e-45
T15F03A4A9E7	7168	M00425	-	-621	-614	0.94	1	159	8.01e-28
T15F03A4A9E7	7168	M00426	-	-621	-614	0.98	1	12.4	4.41e-37
T15F03A4A9E7	7168	M00427	-	-621	-614	0.98	1	19.5	7.08e-31
T15F03A4A9E7	7168	M00431	-	-621	-614	0.96	1	150	1.21e-31
T15F03A4A9E7	7168	M00432	+	-615	-606	0.9	1	0.37	1
T15F03A4A9E7	7168	M00444	+	-569	-555	0.91	0.96	9.24	1.18e-72
T15F03A4A9E7	7168	M01118	-	-569	-561	1	1	30.2	2.85e-62
T15F03A4A9E7	7168	M00649	+	-568	-561	1	1	20.9	5.95e-100
T15F03A4A9E7	7168	M00706	+	-566	-558	1	1	6.12	1.07e-22
T15F03A4A9E7	7168	M00192	-	-559	-541	0.95	0.99	0.649	1
T15F03A4A9E7	7168	M00205	-	-558	-543	0.9	0.98	0.841	1
T15F03A4A9E7	7168	M00481	-	-557	-543	0.94	0.97	1.95	1
T15F03A4A9E7	7168	M00097	-	-498	-478	0.76	0.66	0.474	1
T15F03A4A9E7	7168	M00794	+	-495	-484	0.99	1	0.87	1
T15F03A4A9E7	7168	M00432	+	-494	-485	1	1	0.37	1
T15F03A4A9E7	7168	M00240	+	-492	-486	1	1	0.389	1
T15F03A4A9E7	7168	M00097	+	-478	-458	0.75	0.66	0.494	1
T15F03A4A9E7	7168	M00040	+	-411	-404	0.89	0.83	0.555	1
T15F03A4A9E7	7168	M00040	-	-411	-404	0.85	0.77	0.542	1
T15F03A4A9E7	7168	M00192	-	-406	-388	0.95	1	0.649	1
T15F03A4A9E7	7168	M01014	-	-406	-394	0.91	1	0.273	1
T15F03A4A9E7	7168	M00704	+	-388	-383	1	1	0.89	1
T15F03A4A9E7	7168	M00426	-	-373	-366	0.9	0.85	12.4	4.41e-37
T15F03A4A9E7	7168	M00396	+	-330	-324	0.99	1	0.599	1
T15F03A4A9E7	7168	M01034	-	-284	-275	1	1	3.34	8.82e-08
T15F03A4A9E7	7168	M00712	+	-283	-276	1	1	3.62	5.6e-15
T15F03A4A9E7	7168	M00973	-	-283	-276	1	1	2.24	0.000857
T15F03A4A9E7	7168	M00446	+	-282	-268	0.98	0.99	6.1	4.26e-48
T15F03A4A9E7	7168	M00518	+	-278	-260	0.85	0.79	2.79	3.06e-10
T15F03A4A9E7	7168	M00444	+	-276	-262	0.96	1	9.24	1.18e-72
T15F03A4A9E7	7168	M00717	+	-274	-260	0.92	0.96	1.09	1
T15F03A4A9E7	7168	M00221	-	-270	-260	0.85	1	2.62	2.3e-14
T15F03A4A9E7	7168	M00144	+	-268	-241	0.77	0.97	7.41	2.5e-78
T15F03A4A9E7	7168	M00378	-	-268	-257	0.96	1	3.89	3.65e-84
T15F03A4A9E7	7168	M01079	+	-259	-244	0.99	1	11.7	9.28e-20
T15F03A4A9E7	7168	M00007	+	-237	-222	0.9	1	1.78	1
T15F03A4A9E7	7168	M00746	+	-237	-226	0.96	1	0.977	1
T15F03A4A9E7	7168	M00339	+	-234	-220	0.93	1	1.09	1
T15F03A4A9E7	7168	M00658	+	-234	-227	1	1	1.28	1
T15F03A4A9E7	7168	M00971	-	-233	-226	1	1	1.15	1
T15F03A4A9E7	7168	M00655	-	-232	-226	1	1	0.774	1
T15F03A4A9E7	7168	M00280	-	-229	-213	0.92	0.99	2.02	0.00213
T15F03A4A9E7	7168	M00056	-	-202	-174	0.73	0.7	1.81	3.97e-11
T15F03A4A9E7	7168	M00716	-	-196	-189	0.93	1	69.3	5.64e-283
T15F03A4A9E7	7168	M01045	+	-188	-174	0.95	0.95	8.86	3.37e-42
T15F03A4A9E7	7168	M00470	+	-185	-177	1	1	54.2	2.19e-114
T15F03A4A9E7	7168	M00193	-	-181	-164	0.99	1	1.92	1
T15F03A4A9E7	7168	M00456	-	-156	-143	0.98	1	0.414	1
T15F03A4A9E7	7168	M00143	-	-116	-89	0.83	0.99	8.64	2.54e-80
T15F03A4A9E7	7168	M00716	-	-115	-108	1	1	69.3	5.64e-283
T15F03A4A9E7	7168	M00803	-	-114	-109	1	1	75.4	1.3e-222
T15F03A4A9E7	7168	M00695	-	-105	-99	1	1	808	1.47e-258
T15F03A4A9E7	7168	M00144	+	-51	-24	0.75	0.97	7.41	2.5e-78
T15F03A4A9E7	7168	M00695	-	26	32	1	1	808	1.47e-258
T15F03A4A9E7	7168	M00430	-	29	36	1	1	22.5	1.5e-18
T15F03A4A9E7	7168	M00803	+	45	50	1	1	83.2	1.1e-217
T15F03A4A9E7	7168	M00716	+	46	53	1	1	69.8	5.73e-270
T15F03A4A9E7	7168	M00380	-	57	86	0.82	0.95	0.528	1
T15F03A4A9E7	7168	M00972	-	81	91	0.99	0.98	0.322	1
T15F03A4A9E7	7168	M00378	+	154	165	0.95	1	3.38	7.36e-61
T15F03A4A9E7	7168	M01113	+	157	164	1	1	5.12	1.34e-40
T15F03A4A9E7	7168	M00649	-	163	170	1	1	15.2	1.4e-77
T15F03A4AACE	7168	M00378	+	-991	-980	0.97	1	3.38	7.36e-61
T15F03A4AACE	7168	M00449	-	-988	-980	0.94	1	4.08	7.64e-42
T15F03A4AACE	7168	M00450	-	-988	-980	0.94	1	4.92	2.66e-56
T15F03A4AACE	7168	M00518	-	-983	-965	0.85	0.81	2.85	5.53e-08
T15F03A4AACE	7168	M00378	+	-974	-963	0.96	1	3.38	7.36e-61
T15F03A4AACE	7168	M00448	-	-971	-963	0.91	1	2.2	2.71e-11
T15F03A4AACE	7168	M00449	-	-971	-963	0.95	1	4.08	7.64e-42
T15F03A4AACE	7168	M00450	-	-971	-963	0.94	1	4.92	2.66e-56
T15F03A4AACE	7168	M00333	-	-955	-943	0.89	0.92	74.8	8.52e-298
T15F03A4AACE	7168	M00803	+	-952	-947	1	1	83.2	1.1e-217
T15F03A4AACE	7168	M00222	+	-951	-936	0.96	1	1.79	7.22e-07
T15F03A4AACE	7168	M00415	-	-929	-921	0.98	1	0.764	1
T15F03A4AACE	7168	M00794	+	-925	-914	0.98	0.99	0.87	1
T15F03A4AACE	7168	M00072	+	-922	-912	0.95	0.97	3	3.33e-11
T15F03A4AACE	7168	M00920	+	-855	-844	0.95	0.99	87.5	5.35e-23
T15F03A4AACE	7168	M00919	+	-854	-844	0.96	0.97	31.6	1.2e-08
T15F03A4AACE	7168	M00918	-	-853	-845	0.96	0.94	23.6	8.68e-09
T15F03A4AACE	7168	M00939	-	-853	-845	0.96	0.97	57.5	5.44e-12
T15F03A4AACE	7168	M00940	-	-853	-844	0.94	0.94	205	5.6e-45
T15F03A4AACE	7168	M00425	-	-852	-845	0.94	1	159	8.01e-28
T15F03A4AACE	7168	M00426	-	-852	-845	0.98	1	12.4	4.41e-37
T15F03A4AACE	7168	M00427	-	-852	-845	0.98	1	19.5	7.08e-31
T15F03A4AACE	7168	M00431	-	-852	-845	0.96	1	150	1.21e-31
T15F03A4AACE	7168	M00432	+	-846	-837	0.9	1	0.37	1
T15F03A4AACE	7168	M00444	+	-800	-786	0.91	0.96	9.24	1.18e-72
T15F03A4AACE	7168	M01118	-	-800	-792	1	1	30.2	2.85e-62
T15F03A4AACE	7168	M00649	+	-799	-792	1	1	20.9	5.95e-100
T15F03A4AACE	7168	M00706	+	-797	-789	1	1	6.12	1.07e-22
T15F03A4AACE	7168	M00192	-	-790	-772	0.95	0.99	0.649	1
T15F03A4AACE	7168	M00205	-	-789	-774	0.9	0.98	0.841	1
T15F03A4AACE	7168	M00481	-	-788	-774	0.94	0.97	1.95	1
T15F03A4AACE	7168	M00097	-	-729	-709	0.76	0.66	0.474	1
T15F03A4AACE	7168	M00794	+	-726	-715	0.99	1	0.87	1
T15F03A4AACE	7168	M00432	+	-725	-716	1	1	0.37	1
T15F03A4AACE	7168	M00240	+	-723	-717	1	1	0.389	1
T15F03A4AACE	7168	M00097	+	-709	-689	0.75	0.66	0.494	1
T15F03A4AACE	7168	M00040	+	-642	-635	0.89	0.83	0.555	1
T15F03A4AACE	7168	M00040	-	-642	-635	0.85	0.77	0.542	1
T15F03A4AACE	7168	M00192	-	-637	-619	0.95	1	0.649	1
T15F03A4AACE	7168	M01014	-	-637	-625	0.91	1	0.273	1
T15F03A4AACE	7168	M00704	+	-619	-614	1	1	0.89	1
T15F03A4AACE	7168	M00426	-	-604	-597	0.9	0.85	12.4	4.41e-37
T15F03A4AACE	7168	M00396	+	-561	-555	0.99	1	0.599	1
T15F03A4AACE	7168	M01034	-	-515	-506	1	1	3.34	8.82e-08
T15F03A4AACE	7168	M00712	+	-514	-507	1	1	3.62	5.6e-15
T15F03A4AACE	7168	M00973	-	-514	-507	1	1	2.24	0.000857
T15F03A4AACE	7168	M00446	+	-513	-499	0.98	0.99	6.1	4.26e-48
T15F03A4AACE	7168	M00518	+	-509	-491	0.85	0.79	2.79	3.06e-10
T15F03A4AACE	7168	M00444	+	-507	-493	0.96	1	9.24	1.18e-72
T15F03A4AACE	7168	M00717	+	-505	-491	0.92	0.96	1.09	1
T15F03A4AACE	7168	M00221	-	-501	-491	0.85	1	2.62	2.3e-14
T15F03A4AACE	7168	M00144	+	-499	-472	0.77	0.97	7.41	2.5e-78
T15F03A4AACE	7168	M00378	-	-499	-488	0.96	1	3.89	3.65e-84
T15F03A4AACE	7168	M01079	+	-490	-475	0.99	1	11.7	9.28e-20
T15F03A4AACE	7168	M00007	+	-468	-453	0.9	1	1.78	1
T15F03A4AACE	7168	M00746	+	-468	-457	0.96	1	0.977	1
T15F03A4AACE	7168	M00339	+	-465	-451	0.93	1	1.09	1
T15F03A4AACE	7168	M00658	+	-465	-458	1	1	1.28	1
T15F03A4AACE	7168	M00971	-	-464	-457	1	1	1.15	1
T15F03A4AACE	7168	M00655	-	-463	-457	1	1	0.774	1
T15F03A4AACE	7168	M00280	-	-460	-444	0.92	0.99	2.02	0.00213
T15F03A4AACE	7168	M00056	-	-433	-405	0.73	0.7	1.81	3.97e-11
T15F03A4AACE	7168	M00716	-	-427	-420	0.93	1	69.3	5.64e-283
T15F03A4AACE	7168	M01045	+	-419	-405	0.95	0.95	8.86	3.37e-42
T15F03A4AACE	7168	M00470	+	-416	-408	1	1	54.2	2.19e-114
T15F03A4AACE	7168	M00193	-	-412	-395	0.99	1	1.92	1
T15F03A4AACE	7168	M00456	-	-387	-374	0.98	1	0.414	1
T15F03A4AACE	7168	M00143	-	-347	-320	0.83	0.99	8.64	2.54e-80
T15F03A4AACE	7168	M00716	-	-346	-339	1	1	69.3	5.64e-283
T15F03A4AACE	7168	M00803	-	-345	-340	1	1	75.4	1.3e-222
T15F03A4AACE	7168	M00695	-	-336	-330	1	1	808	1.47e-258
T15F03A4AACE	7168	M00144	+	-282	-255	0.75	0.97	7.41	2.5e-78
T15F03A4AACE	7168	M00695	-	-205	-199	1	1	808	1.47e-258
T15F03A4AACE	7168	M00430	-	-202	-195	1	1	22.5	1.5e-18
T15F03A4AACE	7168	M00803	+	-186	-181	1	1	83.2	1.1e-217
T15F03A4AACE	7168	M00716	+	-185	-178	1	1	69.8	5.73e-270
T15F03A4AACE	7168	M00380	-	-174	-145	0.82	0.95	0.528	1
T15F03A4AACE	7168	M00972	-	-150	-140	0.99	0.98	0.322	1
T15F03A4AACE	7168	M00378	+	-77	-66	0.95	1	3.38	7.36e-61
T15F03A4AACE	7168	M01113	+	-74	-67	1	1	5.12	1.34e-40
T15F03A4AACE	7168	M00649	-	-68	-61	1	1	15.2	1.4e-77
T15F03A4AACE	7168	M00446	-	-42	-28	0.97	1	5.9	2.77e-40
T15F03A4AACE	7168	M00706	-	-32	-24	1	1	6.57	5.6e-19
T15F03A4AACE	7168	M00056	+	-26	2	0.74	0.9	2.27	1.22e-24
T15F03A4AACE	7168	M00056	-	-16	12	0.77	0.81	1.81	3.97e-11
T15F03A4AACE	7168	M00033	-	-12	1	0.97	1	2.76	5.27e-13
T15F03A4AACE	7168	M00486	+	28	36	1	1	0.586	1
T15F03A4AACE	7168	M00794	+	32	43	0.98	1	0.87	1
T15F03A4AACE	7168	M00396	-	60	66	0.99	0.99	0.514	1
T15F03A4AACE	7168	M00805	+	77	82	1	1	0.506	1
T15F03A4AACE	7168	M00333	-	131	143	0.88	0.92	74.8	8.52e-298
T15F03A4AACE	7168	M01044	+	152	161	0.76	0.8	0.914	1
T15F03A4AACE	7168	M00242	-	153	172	0.75	0.77	0.975	1
T15F03A4AACE	7168	M00328	+	158	175	0.86	1	0.703	1
T15F03A4AACE	7168	M00965	-	179	195	0.89	1	0.878	1
T15F03A4AACE	7168	M00984	+	181	195	0.98	1	0.489	1
T15F03A4AACE	7168	M00271	-	185	190	1	1	0.567	1
T15F03A4AACE	7168	M00751	-	185	190	1	1	0.567	1
T15F03A4BB08	7168	M01044	-	-949	-940	0.76	1	1.05	1
T15F03A4BB08	7168	M00097	-	-930	-910	0.79	0.67	0.474	1
T15F03A4BB08	7168	M01014	+	-905	-893	0.89	0.88	0.36	1
T15F03A4BB08	7168	M00072	-	-902	-892	0.96	0.94	3.92	1.13e-19
T15F03A4BB08	7168	M00448	+	-879	-871	0.93	0.94	2.26	3.01e-15
T15F03A4BB08	7168	M00097	+	-877	-857	0.74	0.83	0.494	1
T15F03A4BB08	7168	M00098	+	-877	-859	0.91	0.98	0.477	1
T15F03A4BB08	7168	M00373	+	-877	-857	0.84	0.99	1.46	1.2e-07
T15F03A4BB08	7168	M00023	+	-868	-839	0.8	0.94	0.333	1
T15F03A4BB08	7168	M00802	+	-863	-846	0.91	0.93	0.204	1
T15F03A4BB08	7168	M00086	-	-855	-843	0.97	1	0.911	1
T15F03A4BB08	7168	M00088	-	-855	-843	0.88	1	1.11	1
T15F03A4BB08	7168	M00794	+	-761	-750	0.98	1	0.87	1
T15F03A4BB08	7168	M00394	+	-736	-728	0.95	0.93	0.549	1
T15F03A4BB08	7168	M01047	+	-709	-695	0.91	0.87	13.3	7.51e-109
T15F03A4BB08	7168	M01047	-	-709	-695	0.91	0.98	13.3	7.51e-109
T15F03A4BB08	7168	M00749	-	-670	-664	1	1	4.26	1.06e-24
T15F03A4BB08	7168	M00216	-	-662	-653	0.96	1	0.314	1
T15F03A4BB08	7168	M00448	+	-607	-599	0.9	0.89	2.26	3.01e-15
T15F03A4BB08	7168	M00463	+	-559	-546	0.8	1	0.191	1
T15F03A4BB08	7168	M01125	+	-554	-540	0.9	0.94	0.313	1
T15F03A4BB08	7168	M00460	+	-550	-527	0.85	0.99	0.638	1
T15F03A4BB08	7168	M00808	-	-540	-530	0.85	0.9	1.32	1
T15F03A4BB08	7168	M00470	+	-536	-528	1	1	54.2	2.19e-114
T15F03A4BB08	7168	M00623	-	-519	-507	0.97	1	0.508	1
T15F03A4BB08	7168	M00105	+	-510	-496	0.86	1	0.18	1
T15F03A4BB08	7168	M00127	+	-508	-495	0.97	1	0.367	1
T15F03A4BB08	7168	M00241	-	-504	-497	0.87	0.89	0.302	1
T15F03A4BB08	7168	M00160	+	-479	-468	0.97	1	0.326	1
T15F03A4BB08	7168	M00463	+	-466	-453	0.82	0.94	0.191	1
T15F03A4BB08	7168	M00241	+	-458	-451	0.91	0.89	0.325	1
T15F03A4BB08	7168	M00454	-	-420	-407	0.92	1	0.489	1
T15F03A4BB08	7168	M00802	+	-393	-376	0.9	1	0.204	1
T15F03A4BB08	7168	M00241	+	-389	-382	0.96	1	0.325	1
T15F03A4BB08	7168	M00248	-	-386	-375	0.92	0.9	0.304	1
T15F03A4BB08	7168	M00423	-	-360	-347	0.86	1	0.197	1
T15F03A4BB08	7168	M00133	-	-356	-342	0.92	0.93	0.269	1
T15F03A4BB08	7168	M00086	-	-351	-339	0.96	1	0.911	1
T15F03A4BB08	7168	M00088	-	-351	-339	0.87	1	1.11	1
T15F03A4BB08	7168	M00113	+	-335	-324	0.96	1	7.75	2.51e-10
T15F03A4BB08	7168	M00801	-	-332	-327	1	1	2.86	0.000687
T15F03A4BB08	7168	M00981	+	-332	-324	0.95	1	4.43	4.73e-18
T15F03A4BB08	7168	M00412	-	-318	-306	0.96	1	1.3	1
T15F03A4BB08	7168	M00327	+	-305	-285	0.87	1	3.45	3.03e-12
T15F03A4BB08	7168	M00144	-	-304	-277	0.79	0.79	5.67	1.52e-58
T15F03A4BB08	7168	M00098	+	-302	-284	0.88	1	0.477	1
T15F03A4BB08	7168	M00373	+	-302	-282	0.79	0.98	1.46	1.2e-07
T15F03A4BB08	7168	M00328	-	-301	-284	0.92	1	0.693	1
T15F03A4BB08	7168	M00717	-	-299	-285	0.96	1	0.817	1
T15F03A4BB08	7168	M01004	+	-265	-255	0.98	1	0.486	1
T15F03A4BB08	7168	M00955	-	-253	-227	0.95	1	0.375	1
T15F03A4BB08	7168	M00956	-	-253	-227	0.88	1	0.628	1
T15F03A4BB08	7168	M00192	-	-249	-231	0.95	1	0.649	1
T15F03A4BB08	7168	M00205	-	-248	-233	0.84	1	0.841	1
T15F03A4BB08	7168	M00378	-	-214	-203	0.99	1	3.89	3.65e-84
T15F03A4BB08	7168	M00449	+	-214	-206	0.92	1	4.22	4.52e-46
T15F03A4BB08	7168	M00450	+	-214	-206	0.94	1	4.31	1.12e-47
T15F03A4BB08	7168	M00747	+	-205	-199	1	1	0.423	1
T15F03A4BB08	7168	M00704	+	-185	-180	1	1	0.89	1
T15F03A4BB08	7168	M00056	+	-162	-134	0.72	0.91	2.27	1.22e-24
T15F03A4BB08	7168	M01079	+	-160	-145	0.99	1	11.7	9.28e-20
T15F03A4BB08	7168	M00395	-	-139	-131	0.95	1	0.569	1
T15F03A4BB08	7168	M00136	-	-135	-121	0.94	1	0.248	1
T15F03A4BB08	7168	M00222	-	-121	-106	0.94	1	1.22	1
T15F03A4BB08	7168	M00446	-	-118	-104	0.96	0.98	5.9	2.77e-40
T15F03A4BB08	7168	M00143	-	-112	-85	0.86	0.96	8.64	2.54e-80
T15F03A4BB08	7168	M00695	-	-111	-105	1	1	808	1.47e-258
T15F03A4BB08	7168	M00222	+	-82	-67	0.94	1	1.79	7.22e-07
T15F03A4BB08	7168	M00144	+	-77	-50	0.79	0.97	7.41	2.5e-78
T15F03A4BB08	7168	M00999	-	-31	-6	0.9	0.93	0.534	1
T15F03A4BB08	7168	M00114	-	-13	1	0.88	0.88	9.74	3.86e-13
T15F03A4BB08	7168	M00803	-	10	15	1	1	75.4	1.3e-222
T15F03A4BB08	7168	M00222	-	36	51	0.94	1	1.22	1
T15F03A4BB08	7168	M01104	-	88	94	1	1	109	4.41e-179
T15F03A4BB08	7168	M00333	-	94	106	0.86	1	74.8	8.52e-298
T15F03A4BB08	7168	M00716	-	94	101	0.93	1	69.3	5.64e-283
T15F03A4BB08	7168	M00716	+	96	103	0.93	1	69.8	5.73e-270
T15F03A4BB08	7168	M00803	-	97	102	1	1	75.4	1.3e-222
T15F03A4BB08	7168	M00695	-	119	125	1	1	808	1.47e-258
T15F03A4BB08	7168	M00695	-	122	128	1	1	808	1.47e-258
T15F03A4BB08	7168	M00333	-	166	178	0.89	1	74.8	8.52e-298
T15F03A4BB08	7168	M00716	-	166	173	0.93	1	69.3	5.64e-283
T15F03A4BB08	7168	M00803	+	167	172	1	1	83.2	1.1e-217
T15F03A4BB08	7168	M00333	-	168	180	0.89	1	74.8	8.52e-298
T15F03A4BB08	7168	M00803	-	171	176	1	1	75.4	1.3e-222
T15F03A4BB08	7168	M00333	-	185	197	0.9	1	74.8	8.52e-298
T15F03A4BB08	7168	M00716	-	185	192	1	1	69.3	5.64e-283
T15F03A4BB08	7168	M00333	-	187	199	0.89	1	74.8	8.52e-298
T15F03A4BB08	7168	M00803	-	190	195	1	1	75.4	1.3e-222
T15F03A4BB42	7168	M00097	-	-988	-968	0.79	0.67	0.474	1
T15F03A4BB42	7168	M01014	+	-963	-951	0.89	0.88	0.36	1
T15F03A4BB42	7168	M00072	-	-960	-950	0.96	0.94	3.92	1.13e-19
T15F03A4BB42	7168	M00448	+	-937	-929	0.93	0.94	2.26	3.01e-15
T15F03A4BB42	7168	M00097	+	-935	-915	0.74	0.83	0.494	1
T15F03A4BB42	7168	M00098	+	-935	-917	0.91	0.98	0.477	1
T15F03A4BB42	7168	M00373	+	-935	-915	0.84	0.99	1.46	1.2e-07
T15F03A4BB42	7168	M00023	+	-926	-897	0.8	0.94	0.333	1
T15F03A4BB42	7168	M00802	+	-921	-904	0.91	0.93	0.204	1
T15F03A4BB42	7168	M00086	-	-913	-901	0.97	1	0.911	1
T15F03A4BB42	7168	M00088	-	-913	-901	0.88	1	1.11	1
T15F03A4BB42	7168	M00794	+	-819	-808	0.98	1	0.87	1
T15F03A4BB42	7168	M00394	+	-794	-786	0.95	0.93	0.549	1
T15F03A4BB42	7168	M01047	+	-767	-753	0.91	0.87	13.3	7.51e-109
T15F03A4BB42	7168	M01047	-	-767	-753	0.91	0.98	13.3	7.51e-109
T15F03A4BB42	7168	M00749	-	-728	-722	1	1	4.26	1.06e-24
T15F03A4BB42	7168	M00216	-	-720	-711	0.96	1	0.314	1
T15F03A4BB42	7168	M00448	+	-665	-657	0.9	0.89	2.26	3.01e-15
T15F03A4BB42	7168	M00463	+	-617	-604	0.8	1	0.191	1
T15F03A4BB42	7168	M01125	+	-612	-598	0.9	0.94	0.313	1
T15F03A4BB42	7168	M00460	+	-608	-585	0.85	0.99	0.638	1
T15F03A4BB42	7168	M00808	-	-598	-588	0.85	0.9	1.32	1
T15F03A4BB42	7168	M00470	+	-594	-586	1	1	54.2	2.19e-114
T15F03A4BB42	7168	M00623	-	-577	-565	0.97	1	0.508	1
T15F03A4BB42	7168	M00105	+	-568	-554	0.86	1	0.18	1
T15F03A4BB42	7168	M00127	+	-566	-553	0.97	1	0.367	1
T15F03A4BB42	7168	M00241	-	-562	-555	0.87	0.89	0.302	1
T15F03A4BB42	7168	M00160	+	-537	-526	0.97	1	0.326	1
T15F03A4BB42	7168	M00463	+	-524	-511	0.82	0.94	0.191	1
T15F03A4BB42	7168	M00241	+	-516	-509	0.91	0.89	0.325	1
T15F03A4BB42	7168	M00454	-	-478	-465	0.92	1	0.489	1
T15F03A4BB42	7168	M00802	+	-451	-434	0.9	1	0.204	1
T15F03A4BB42	7168	M00241	+	-447	-440	0.96	1	0.325	1
T15F03A4BB42	7168	M00248	-	-444	-433	0.92	0.9	0.304	1
T15F03A4BB42	7168	M00423	-	-418	-405	0.86	1	0.197	1
T15F03A4BB42	7168	M00133	-	-414	-400	0.92	0.93	0.269	1
T15F03A4BB42	7168	M00086	-	-409	-397	0.96	1	0.911	1
T15F03A4BB42	7168	M00088	-	-409	-397	0.87	1	1.11	1
T15F03A4BB42	7168	M00113	+	-393	-382	0.96	1	7.75	2.51e-10
T15F03A4BB42	7168	M00801	-	-390	-385	1	1	2.86	0.000687
T15F03A4BB42	7168	M00981	+	-390	-382	0.95	1	4.43	4.73e-18
T15F03A4BB42	7168	M00412	-	-376	-364	0.96	1	1.3	1
T15F03A4BB42	7168	M00327	+	-363	-343	0.87	1	3.45	3.03e-12
T15F03A4BB42	7168	M00144	-	-362	-335	0.79	0.79	5.67	1.52e-58
T15F03A4BB42	7168	M00098	+	-360	-342	0.88	1	0.477	1
T15F03A4BB42	7168	M00373	+	-360	-340	0.79	0.98	1.46	1.2e-07
T15F03A4BB42	7168	M00328	-	-359	-342	0.92	1	0.693	1
T15F03A4BB42	7168	M00717	-	-357	-343	0.96	1	0.817	1
T15F03A4BB42	7168	M01004	+	-323	-313	0.98	1	0.486	1
T15F03A4BB42	7168	M00955	-	-311	-285	0.95	1	0.375	1
T15F03A4BB42	7168	M00956	-	-311	-285	0.88	1	0.628	1
T15F03A4BB42	7168	M00192	-	-307	-289	0.95	1	0.649	1
T15F03A4BB42	7168	M00205	-	-306	-291	0.84	1	0.841	1
T15F03A4BB42	7168	M00378	-	-272	-261	0.99	1	3.89	3.65e-84
T15F03A4BB42	7168	M00449	+	-272	-264	0.92	1	4.22	4.52e-46
T15F03A4BB42	7168	M00450	+	-272	-264	0.94	1	4.31	1.12e-47
T15F03A4BB42	7168	M00747	+	-263	-257	1	1	0.423	1
T15F03A4BB42	7168	M00704	+	-243	-238	1	1	0.89	1
T15F03A4BB42	7168	M00056	+	-220	-192	0.72	0.91	2.27	1.22e-24
T15F03A4BB42	7168	M01079	+	-218	-203	0.99	1	11.7	9.28e-20
T15F03A4BB42	7168	M00395	-	-197	-189	0.95	1	0.569	1
T15F03A4BB42	7168	M00136	-	-193	-179	0.94	1	0.248	1
T15F03A4BB42	7168	M00222	-	-179	-164	0.94	1	1.22	1
T15F03A4BB42	7168	M00446	-	-176	-162	0.96	0.98	5.9	2.77e-40
T15F03A4BB42	7168	M00143	-	-170	-143	0.86	0.96	8.64	2.54e-80
T15F03A4BB42	7168	M00695	-	-169	-163	1	1	808	1.47e-258
T15F03A4BB42	7168	M00222	+	-140	-125	0.94	1	1.79	7.22e-07
T15F03A4BB42	7168	M00144	+	-135	-108	0.79	0.97	7.41	2.5e-78
T15F03A4BB42	7168	M00999	-	-89	-64	0.9	0.93	0.534	1
T15F03A4BB42	7168	M00114	-	-71	-57	0.88	0.88	9.74	3.86e-13
T15F03A4BB42	7168	M00803	-	-48	-43	1	1	75.4	1.3e-222
T15F03A4BB42	7168	M00222	-	-22	-7	0.94	1	1.22	1
T15F03A4BB42	7168	M01104	-	30	36	1	1	109	4.41e-179
T15F03A4BB42	7168	M00333	-	36	48	0.86	1	74.8	8.52e-298
T15F03A4BB42	7168	M00716	-	36	43	0.93	1	69.3	5.64e-283
T15F03A4BB42	7168	M00716	+	38	45	0.93	1	69.8	5.73e-270
T15F03A4BB42	7168	M00803	-	39	44	1	1	75.4	1.3e-222
T15F03A4BB42	7168	M00695	-	61	67	1	1	808	1.47e-258
T15F03A4BB42	7168	M00695	-	64	70	1	1	808	1.47e-258
T15F03A4BB42	7168	M00333	-	108	120	0.89	1	74.8	8.52e-298
T15F03A4BB42	7168	M00716	-	108	115	0.93	1	69.3	5.64e-283
T15F03A4BB42	7168	M00803	+	109	114	1	1	83.2	1.1e-217
T15F03A4BB42	7168	M00333	-	110	122	0.89	1	74.8	8.52e-298
T15F03A4BB42	7168	M00803	-	113	118	1	1	75.4	1.3e-222
T15F03A4BB42	7168	M00333	-	127	139	0.9	1	74.8	8.52e-298
T15F03A4BB42	7168	M00716	-	127	134	1	1	69.3	5.64e-283
T15F03A4BB42	7168	M00333	-	129	141	0.89	1	74.8	8.52e-298
T15F03A4BB42	7168	M00803	-	132	137	1	1	75.4	1.3e-222
T15F03A4BB42	7168	M01079	+	137	152	0.99	1	11.7	9.28e-20
T15F03A4BB42	7168	M00025	-	172	185	0.99	1	15.9	2.2e-64
T15F03A4BB42	7168	M00678	+	172	181	0.89	1	2	0.749
T15F03A4BB42	7168	M00032	-	173	182	0.99	1	4.15	7.47e-15
T15F03A4BC29	7168	M01047	+	-998	-984	0.91	0.87	13.3	7.51e-109
T15F03A4BC29	7168	M01047	-	-998	-984	0.91	0.98	13.3	7.51e-109
T15F03A4BC29	7168	M00749	-	-959	-953	1	1	4.26	1.06e-24
T15F03A4BC29	7168	M00216	-	-951	-942	0.96	1	0.314	1
T15F03A4BC29	7168	M00448	+	-896	-888	0.9	0.89	2.26	3.01e-15
T15F03A4BC29	7168	M00463	+	-848	-835	0.8	1	0.191	1
T15F03A4BC29	7168	M01125	+	-843	-829	0.9	0.94	0.313	1
T15F03A4BC29	7168	M00460	+	-839	-816	0.85	0.99	0.638	1
T15F03A4BC29	7168	M00808	-	-829	-819	0.85	0.9	1.32	1
T15F03A4BC29	7168	M00470	+	-825	-817	1	1	54.2	2.19e-114
T15F03A4BC29	7168	M00623	-	-808	-796	0.97	1	0.508	1
T15F03A4BC29	7168	M00105	+	-799	-785	0.86	1	0.18	1
T15F03A4BC29	7168	M00127	+	-797	-784	0.97	1	0.367	1
T15F03A4BC29	7168	M00241	-	-793	-786	0.87	0.89	0.302	1
T15F03A4BC29	7168	M00160	+	-768	-757	0.97	1	0.326	1
T15F03A4BC29	7168	M00463	+	-755	-742	0.82	0.94	0.191	1
T15F03A4BC29	7168	M00241	+	-747	-740	0.91	0.89	0.325	1
T15F03A4BC29	7168	M00454	-	-709	-696	0.92	1	0.489	1
T15F03A4BC29	7168	M00802	+	-682	-665	0.9	1	0.204	1
T15F03A4BC29	7168	M00241	+	-678	-671	0.96	1	0.325	1
T15F03A4BC29	7168	M00248	-	-675	-664	0.92	0.9	0.304	1
T15F03A4BC29	7168	M00423	-	-649	-636	0.86	1	0.197	1
T15F03A4BC29	7168	M00133	-	-645	-631	0.92	0.93	0.269	1
T15F03A4BC29	7168	M00086	-	-640	-628	0.96	1	0.911	1
T15F03A4BC29	7168	M00088	-	-640	-628	0.87	1	1.11	1
T15F03A4BC29	7168	M00113	+	-624	-613	0.96	1	7.75	2.51e-10
T15F03A4BC29	7168	M00801	-	-621	-616	1	1	2.86	0.000687
T15F03A4BC29	7168	M00981	+	-621	-613	0.95	1	4.43	4.73e-18
T15F03A4BC29	7168	M00412	-	-607	-595	0.96	1	1.3	1
T15F03A4BC29	7168	M00327	+	-594	-574	0.87	1	3.45	3.03e-12
T15F03A4BC29	7168	M00144	-	-593	-566	0.79	0.79	5.67	1.52e-58
T15F03A4BC29	7168	M00098	+	-591	-573	0.88	1	0.477	1
T15F03A4BC29	7168	M00373	+	-591	-571	0.79	0.98	1.46	1.2e-07
T15F03A4BC29	7168	M00328	-	-590	-573	0.92	1	0.693	1
T15F03A4BC29	7168	M00717	-	-588	-574	0.96	1	0.817	1
T15F03A4BC29	7168	M01004	+	-554	-544	0.98	1	0.486	1
T15F03A4BC29	7168	M00955	-	-542	-516	0.95	1	0.375	1
T15F03A4BC29	7168	M00956	-	-542	-516	0.88	1	0.628	1
T15F03A4BC29	7168	M00192	-	-538	-520	0.95	1	0.649	1
T15F03A4BC29	7168	M00205	-	-537	-522	0.84	1	0.841	1
T15F03A4BC29	7168	M00378	-	-503	-492	0.99	1	3.89	3.65e-84
T15F03A4BC29	7168	M00449	+	-503	-495	0.92	1	4.22	4.52e-46
T15F03A4BC29	7168	M00450	+	-503	-495	0.94	1	4.31	1.12e-47
T15F03A4BC29	7168	M00747	+	-494	-488	1	1	0.423	1
T15F03A4BC29	7168	M00704	+	-474	-469	1	1	0.89	1
T15F03A4BC29	7168	M00056	+	-451	-423	0.72	0.91	2.27	1.22e-24
T15F03A4BC29	7168	M01079	+	-449	-434	0.99	1	11.7	9.28e-20
T15F03A4BC29	7168	M00395	-	-428	-420	0.95	1	0.569	1
T15F03A4BC29	7168	M00136	-	-424	-410	0.94	1	0.248	1
T15F03A4BC29	7168	M00222	-	-410	-395	0.94	1	1.22	1
T15F03A4BC29	7168	M00446	-	-407	-393	0.96	0.98	5.9	2.77e-40
T15F03A4BC29	7168	M00143	-	-401	-374	0.86	0.96	8.64	2.54e-80
T15F03A4BC29	7168	M00695	-	-400	-394	1	1	808	1.47e-258
T15F03A4BC29	7168	M00222	+	-371	-356	0.94	1	1.79	7.22e-07
T15F03A4BC29	7168	M00144	+	-366	-339	0.79	0.97	7.41	2.5e-78
T15F03A4BC29	7168	M00999	-	-320	-295	0.9	0.93	0.534	1
T15F03A4BC29	7168	M00114	-	-302	-288	0.88	0.88	9.74	3.86e-13
T15F03A4BC29	7168	M00803	-	-279	-274	1	1	75.4	1.3e-222
T15F03A4BC29	7168	M00222	-	-253	-238	0.94	1	1.22	1
T15F03A4BC29	7168	M01104	-	-201	-195	1	1	109	4.41e-179
T15F03A4BC29	7168	M00333	-	-195	-183	0.86	1	74.8	8.52e-298
T15F03A4BC29	7168	M00716	-	-195	-188	0.93	1	69.3	5.64e-283
T15F03A4BC29	7168	M00716	+	-193	-186	0.93	1	69.8	5.73e-270
T15F03A4BC29	7168	M00803	-	-192	-187	1	1	75.4	1.3e-222
T15F03A4BC29	7168	M00695	-	-170	-164	1	1	808	1.47e-258
T15F03A4BC29	7168	M00695	-	-167	-161	1	1	808	1.47e-258
T15F03A4BC29	7168	M00333	-	-123	-111	0.89	1	74.8	8.52e-298
T15F03A4BC29	7168	M00716	-	-123	-116	0.93	1	69.3	5.64e-283
T15F03A4BC29	7168	M00803	+	-122	-117	1	1	83.2	1.1e-217
T15F03A4BC29	7168	M00333	-	-121	-109	0.89	1	74.8	8.52e-298
T15F03A4BC29	7168	M00803	-	-118	-113	1	1	75.4	1.3e-222
T15F03A4BC29	7168	M00333	-	-104	-92	0.9	1	74.8	8.52e-298
T15F03A4BC29	7168	M00716	-	-104	-97	1	1	69.3	5.64e-283
T15F03A4BC29	7168	M00333	-	-102	-90	0.89	1	74.8	8.52e-298
T15F03A4BC29	7168	M00803	-	-99	-94	1	1	75.4	1.3e-222
T15F03A4BC29	7168	M01079	+	-94	-79	0.99	1	11.7	9.28e-20
T15F03A4BC29	7168	M00025	-	-59	-46	0.99	1	15.9	2.2e-64
T15F03A4BC29	7168	M00678	+	-59	-50	0.89	1	2	0.749
T15F03A4BC29	7168	M00032	-	-58	-49	0.99	1	4.15	7.47e-15
T15F03A4BC29	7168	M01100	-	-33	-25	0.99	1	35.2	1.13e-92
T15F03A4BC29	7168	M00716	+	-31	-24	0.93	1	69.8	5.73e-270
T15F03A4BC29	7168	M00243	-	-26	-15	0.86	0.76	77.6	5.87e-62
T15F03A4BC29	7168	M00665	+	-10	3	0.93	0.96	5.83	1.89e-16
T15F03A4BC29	7168	M00932	+	-7	5	0.98	1	367	1.26e-164
T15F03A4BC29	7168	M00931	+	-5	4	0.98	1	380	8.91e-158
T15F03A4BC29	7168	M01109	+	48	62	0.86	1	2.71	1.49e-14
T15F03A4BC29	7168	M00468	-	69	75	1	1	1.26	1
T15F03A4BC29	7168	M01118	+	79	87	1	1	24.4	3.3e-49
T15F03A4BC29	7168	M00803	+	101	106	1	1	83.2	1.1e-217
T15F03A4BC29	7168	M00075	+	103	112	1	1	4.17	9.15e-18
T15F03A4BC29	7168	M00033	+	110	123	0.97	1	3.51	5.21e-24
T15F03A4BC29	7168	M00333	-	182	194	0.9	1	74.8	8.52e-298
T15F03A4BC29	7168	M00716	+	184	191	1	1	69.8	5.73e-270
T15F03A4CF41	7168	M00241	-	-986	-979	0.88	1	0.302	1
T15F03A4CF41	7168	M00514	-	-974	-963	0.9	0.89	1.7	1
T15F03A4CF41	7168	M00539	+	-973	-954	0.96	1	2.5	9.75e-13
T15F03A4CF41	7168	M00539	-	-973	-954	0.96	1	2.5	9.75e-13
T15F03A4CF41	7168	M00373	+	-972	-952	0.8	0.98	1.46	1.2e-07
T15F03A4CF41	7168	M00236	+	-971	-956	0.99	1	2.32	1
T15F03A4CF41	7168	M00121	+	-970	-957	0.99	1	3.82	2.18e-06
T15F03A4CF41	7168	M00121	-	-970	-957	0.99	1	3.82	2.18e-06
T15F03A4CF41	7168	M00122	+	-970	-957	0.99	1	2.51	0.00112
T15F03A4CF41	7168	M00122	-	-970	-957	0.99	1	2.51	0.00112
T15F03A4CF41	7168	M00796	-	-969	-958	0.97	1	5.33	2.44e-06
T15F03A4CF41	7168	M00187	+	-968	-959	0.99	1	11.3	8.93e-20
T15F03A4CF41	7168	M00187	-	-968	-959	0.96	0.96	7.58	9.88e-15
T15F03A4CF41	7168	M00217	+	-967	-960	1	1	4.42	4.99e-09
T15F03A4CF41	7168	M00726	+	-966	-961	1	1	2.81	2.64e-13
T15F03A4CF41	7168	M00726	-	-966	-961	1	1	2.81	2.64e-13
T15F03A4CF41	7168	M00799	+	-966	-960	1	1	3.31	2.71e-09
T15F03A4CF41	7168	M00373	-	-929	-909	0.84	0.99	1.62	7.48e-15
T15F03A4CF41	7168	M01036	-	-896	-874	0.9	1	0.84	1
T15F03A4CF41	7168	M00373	+	-886	-866	0.81	1	1.46	1.2e-07
T15F03A4CF41	7168	M00792	+	-846	-838	1	1	0.787	1
T15F03A4CF41	7168	M00630	-	-844	-836	1	1	0.213	1
T15F03A4CF41	7168	M00805	+	-836	-831	1	1	0.506	1
T15F03A4CF41	7168	M00195	-	-788	-774	0.94	0.91	0.284	1
T15F03A4CF41	7168	M00795	+	-787	-777	0.96	0.96	0.236	1
T15F03A4CF41	7168	M00377	+	-771	-761	0.94	1	0.228	1
T15F03A4CF41	7168	M00222	+	-766	-751	0.95	1	1.79	7.22e-07
T15F03A4CF41	7168	M00649	-	-746	-739	1	1	15.2	1.4e-77
T15F03A4CF41	7168	M00471	-	-727	-720	1	1	0.128	1
T15F03A4CF41	7168	M00991	-	-725	-708	0.91	1	0.191	1
T15F03A4CF41	7168	M00346	+	-710	-701	0.98	1	0.218	1
T15F03A4CF41	7168	M00065	+	-707	-692	1	1	0.751	1
T15F03A4CF41	7168	M00066	+	-707	-692	0.99	1	0.767	1
T15F03A4CF41	7168	M00070	+	-707	-692	1	1	0.715	1
T15F03A4CF41	7168	M00993	-	-704	-695	0.99	1	1.65	0.00727
T15F03A4CF41	7168	M00098	+	-700	-682	0.86	0.99	0.477	1
T15F03A4CF41	7168	M00373	+	-700	-680	0.81	1	1.46	1.2e-07
T15F03A4CF41	7168	M00975	-	-667	-659	1	1	1.68	0.0101
T15F03A4CF41	7168	M00792	+	-648	-640	1	1	0.787	1
T15F03A4CF41	7168	M01044	+	-597	-588	0.76	0.8	0.914	1
T15F03A4CF41	7168	M01010	-	-585	-571	0.93	0.96	0.22	1
T15F03A4CF41	7168	M01044	-	-555	-546	0.88	0.8	1.05	1
T15F03A4CF41	7168	M01019	+	-549	-538	0.97	1	0.636	1
T15F03A4CF41	7168	M01044	-	-548	-539	0.86	0.8	1.05	1
T15F03A4CF41	7168	M00281	+	-543	-526	0.92	0.98	1.63	1
T15F03A4CF41	7168	M00991	+	-530	-513	0.89	1	0.161	1
T15F03A4CF41	7168	M00145	+	-523	-508	0.97	0.99	0.218	1
T15F03A4CF41	7168	M00241	+	-521	-514	0.89	0.92	0.325	1
T15F03A4CF41	7168	M00241	-	-457	-450	0.97	1	0.302	1
T15F03A4CF41	7168	M00148	+	-426	-420	1	1	0.311	1
T15F03A4CF41	7168	M00098	+	-385	-367	0.86	0.99	0.477	1
T15F03A4CF41	7168	M00373	+	-385	-365	0.82	1	1.46	1.2e-07
T15F03A4CF41	7168	M00086	-	-368	-356	0.97	1	0.911	1
T15F03A4CF41	7168	M00088	-	-368	-356	0.91	1	1.11	1
T15F03A4CF41	7168	M00223	+	-364	-356	0.97	1	1.61	1
T15F03A4CF41	7168	M00105	-	-361	-347	0.95	1	0.306	1
T15F03A4CF41	7168	M00126	+	-359	-346	0.98	1	0.558	1
T15F03A4CF41	7168	M00805	+	-310	-305	1	1	0.506	1
T15F03A4CF41	7168	M00415	-	-285	-277	0.99	1	0.764	1
T15F03A4CF41	7168	M00033	+	-249	-236	0.97	1	3.51	5.21e-24
T15F03A4CF41	7168	M00484	-	-213	-204	0.93	1	0.392	1
T15F03A4CF41	7168	M00464	-	-203	-194	0.81	0.65	0.205	1
T15F03A4CF41	7168	M00160	-	-200	-189	0.97	1	0.389	1
T15F03A4CF41	7168	M00991	-	-192	-175	0.9	1	0.191	1
T15F03A4CF41	7168	M00972	-	-183	-173	0.99	1	0.322	1
T15F03A4CF41	7168	M01010	+	-183	-169	0.93	1	0.336	1
T15F03A4CF41	7168	M00729	+	-180	-167	0.87	1	0.241	1
T15F03A4CF41	7168	M00622	+	-163	-151	1	1	0.202	1
T15F03A4CF41	7168	M00423	-	-155	-142	0.88	0.95	0.197	1
T15F03A4CF41	7168	M00464	+	-148	-139	0.85	0.78	0.226	1
T15F03A4CF41	7168	M00065	+	-135	-120	0.93	1	0.751	1
T15F03A4CF41	7168	M00066	+	-135	-120	0.93	1	0.767	1
T15F03A4CF41	7168	M00070	+	-135	-120	0.91	1	0.715	1
T15F03A4CF41	7168	M00195	-	-127	-113	0.98	1	0.284	1
T15F03A4CF41	7168	M00210	+	-127	-115	0.95	1	0.247	1
T15F03A4CF41	7168	M00795	+	-126	-116	0.99	1	0.236	1
T15F03A4CF41	7168	M00930	+	-126	-116	1	1	0.123	1
T15F03A4CF41	7168	M00342	-	-125	-116	0.99	1	0.23	1
T15F03A4CF41	7168	M00955	+	-122	-96	0.94	1	0.55	1
T15F03A4CF41	7168	M00956	+	-122	-96	0.88	1	0.754	1
T15F03A4CF41	7168	M00205	+	-116	-101	0.85	1	0.749	1
T15F03A4CF41	7168	M00800	-	-85	-70	0.92	1	41.7	9.54e-172
T15F03A4CF41	7168	M01045	+	-82	-68	0.97	0.99	8.86	3.37e-42
T15F03A4CF41	7168	M01045	-	-82	-68	0.96	0.98	6.52	1.77e-26
T15F03A4CF41	7168	M01047	+	-82	-68	0.94	0.97	13.3	7.51e-109
T15F03A4CF41	7168	M01047	-	-82	-68	0.94	0.95	13.3	7.51e-109
T15F03A4CF41	7168	M00033	+	-65	-52	0.98	1	3.51	5.21e-24
T15F03A4CF41	7168	M00749	-	-56	-50	1	1	4.26	1.06e-24
T15F03A4CF41	7168	M00378	-	-55	-44	0.99	1	3.89	3.65e-84
T15F03A4CF41	7168	M00955	-	-47	-21	0.94	1	0.375	1
T15F03A4CF41	7168	M00162	-	-39	-26	0.98	0.98	0.183	1
T15F03A4CF41	7168	M01044	-	-4	5	0.87	0.8	1.05	1
T15F03A4CF41	7168	M00183	+	3	12	0.99	1	0.877	1
T15F03A4CF41	7168	M00481	-	4	18	0.9	0.91	1.95	1
T15F03A4CF41	7168	M00773	-	5	15	1	1	0.87	1
T15F03A4CF41	7168	M00913	+	5	13	1	1	0.824	1
T15F03A4CF41	7168	M00773	+	7	17	1	1	1.04	1
T15F03A4CF41	7168	M00913	-	9	17	0.99	1	0.98	1
T15F03A4CF41	7168	M00183	-	10	19	0.99	1	0.973	1
T15F03A4CF41	7168	M00415	+	20	28	0.99	1	0.786	1
T15F03A4CF41	7168	M00224	+	28	48	0.93	1	2.13	0.605
T15F03A4CF41	7168	M00224	-	28	48	0.89	0.95	1.51	1
T15F03A4CF41	7168	M00223	-	34	42	1	1	1.3	1
T15F03A4CF41	7168	M00626	-	80	93	0.84	0.91	0.885	1
T15F03A4CF41	7168	M00241	+	99	106	0.89	0.89	0.325	1
T15F03A4CF41	7168	M00515	+	149	171	0.68	1	0.511	1
T15F03A4CF41	7168	M00515	-	149	171	0.68	0.74	0.583	1
T15F03A4CF41	7168	M01109	+	150	164	0.83	1	2.71	1.49e-14
T15F03A4CF41	7168	M00191	-	151	169	0.96	1	1.01	1
T15F03A4CF41	7168	M00415	+	176	184	1	1	0.786	1
T15F03A4CF41	7168	M00098	+	181	199	0.86	0.98	0.477	1
T15F03A4D4F8	7168	M00380	-	-996	-967	0.91	1	0.528	1
T15F03A4D4F8	7168	M00377	-	-976	-966	0.97	0.99	0.251	1
T15F03A4D4F8	7168	M00640	-	-975	-968	0.99	1	0.328	1
T15F03A4D4F8	7168	M00456	-	-969	-956	0.94	0.98	0.414	1
T15F03A4D4F8	7168	M00415	+	-948	-940	0.98	1	0.786	1
T15F03A4D4F8	7168	M00515	+	-938	-916	0.67	1	0.511	1
T15F03A4D4F8	7168	M00515	-	-938	-916	0.69	0.62	0.583	1
T15F03A4D4F8	7168	M00191	-	-936	-918	0.95	1	1.01	1
T15F03A4D4F8	7168	M00518	+	-936	-918	0.89	1	2.79	3.06e-10
T15F03A4D4F8	7168	M00448	+	-929	-921	0.9	0.89	2.26	3.01e-15
T15F03A4D4F8	7168	M00373	-	-924	-904	0.88	0.98	1.62	7.48e-15
T15F03A4D4F8	7168	M00373	-	-916	-896	0.8	1	1.62	7.48e-15
T15F03A4D4F8	7168	M00513	+	-914	-901	0.86	0.86	0.896	1
T15F03A4D4F8	7168	M00514	+	-913	-902	0.9	0.89	2.72	0.000274
T15F03A4D4F8	7168	M00373	+	-911	-891	0.81	1	1.46	1.2e-07
T15F03A4D4F8	7168	M01044	-	-866	-857	0.87	0.8	1.05	1
T15F03A4D4F8	7168	M00716	-	-853	-846	0.93	1	69.3	5.64e-283
T15F03A4D4F8	7168	M00794	-	-794	-783	0.99	0.99	0.905	1
T15F03A4D4F8	7168	M00086	+	-789	-777	0.97	1	0.771	1
T15F03A4D4F8	7168	M00088	+	-789	-777	0.9	1	1.08	1
T15F03A4D4F8	7168	M00377	+	-743	-733	0.95	0.99	0.228	1
T15F03A4D4F8	7168	M00395	+	-730	-722	0.96	0.98	0.55	1
T15F03A4D4F8	7168	M00999	+	-729	-704	0.9	0.97	0.604	1
T15F03A4D4F8	7168	M00133	+	-722	-708	0.89	0.93	0.286	1
T15F03A4D4F8	7168	M00531	+	-705	-688	0.92	1	1.64	0.126
T15F03A4D4F8	7168	M00771	-	-702	-691	0.97	1	1.04	1
T15F03A4D4F8	7168	M00999	-	-670	-645	0.9	0.93	0.534	1
T15F03A4D4F8	7168	M00704	-	-659	-654	1	1	0.78	1
T15F03A4D4F8	7168	M00183	+	-641	-632	0.99	1	0.877	1
T15F03A4D4F8	7168	M00773	-	-639	-629	0.99	1	0.87	1
T15F03A4D4F8	7168	M00280	+	-636	-620	0.94	0.98	2.58	1.76e-08
T15F03A4D4F8	7168	M00415	-	-628	-620	0.98	1	0.764	1
T15F03A4D4F8	7168	M00280	-	-605	-589	0.94	1	2.02	0.00213
T15F03A4D4F8	7168	M00281	-	-605	-588	0.94	1	1.94	0.12
T15F03A4D4F8	7168	M00626	+	-604	-591	0.83	0.91	0.78	1
T15F03A4D4F8	7168	M00088	-	-568	-556	0.86	0.92	1.11	1
T15F03A4D4F8	7168	M00515	+	-561	-539	0.67	0.83	0.511	1
T15F03A4D4F8	7168	M00192	-	-559	-541	0.95	0.99	0.649	1
T15F03A4D4F8	7168	M00415	-	-506	-498	0.98	1	0.764	1
T15F03A4D4F8	7168	M00292	+	-476	-461	0.89	1	0.352	1
T15F03A4D4F8	7168	M00665	+	-443	-430	0.91	0.94	5.83	1.89e-16
T15F03A4D4F8	7168	M01113	-	-438	-431	0.97	0.96	5.38	8.89e-47
T15F03A4D4F8	7168	M00378	-	-437	-426	1	1	3.89	3.65e-84
T15F03A4D4F8	7168	M00378	-	-431	-420	0.96	1	3.89	3.65e-84
T15F03A4D4F8	7168	M00449	+	-431	-423	0.89	0.83	4.22	4.52e-46
T15F03A4D4F8	7168	M00450	+	-431	-423	0.96	1	4.31	1.12e-47
T15F03A4D4F8	7168	M00704	+	-359	-354	1	1	0.89	1
T15F03A4D4F8	7168	M00205	+	-355	-340	0.84	0.96	0.749	1
T15F03A4D4F8	7168	M00447	-	-355	-341	0.88	0.88	0.614	1
T15F03A4D4F8	7168	M00415	+	-342	-334	1	1	0.786	1
T15F03A4D4F8	7168	M00821	-	-325	-313	0.9	1	0.758	1
T15F03A4D4F8	7168	M00293	+	-264	-249	0.97	1	0.187	1
T15F03A4D4F8	7168	M00056	-	-220	-192	0.72	0.71	1.81	3.97e-11
T15F03A4D4F8	7168	M00395	-	-139	-131	0.95	0.98	0.569	1
T15F03A4D4F8	7168	M00192	-	-47	-29	0.94	0.98	0.649	1
T15F03A4D4F8	7168	M01082	+	-15	-8	1	1	0.357	1
T15F03A4D4F8	7168	M01075	+	25	53	0.88	0.98	0.253	1
T15F03A4D4F8	7168	M00380	-	27	56	0.83	0.94	0.528	1
T15F03A4D4F8	7168	M00991	-	35	52	0.89	0.93	0.191	1
T15F03A4D4F8	7168	M00160	-	39	50	0.96	0.97	0.389	1
T15F03A4D4F8	7168	M00456	-	40	53	0.94	0.98	0.414	1
T15F03A4D4F8	7168	M00148	-	42	48	1	1	0.453	1
T15F03A4D4F8	7168	M00160	-	44	55	0.96	0.97	0.389	1
T15F03A4D4F8	7168	M00456	-	45	58	0.94	0.98	0.414	1
T15F03A4D4F8	7168	M00148	-	47	53	1	1	0.453	1
T15F03A4D4F8	7168	M00160	-	49	60	0.96	0.97	0.389	1
T15F03A4D4F8	7168	M00148	-	52	58	1	1	0.453	1
T15F03A4D4F8	7168	M00148	-	63	69	1	1	0.453	1
T15F03A4D4F8	7168	M00144	-	67	94	0.74	1	5.67	1.52e-58
T15F03A4D4F8	7168	M00805	-	79	84	1	1	0.647	1
T15F03A4D4F8	7168	M00378	+	89	100	0.98	1	3.38	7.36e-61
T15F03A4D4F8	7168	M00720	-	93	101	1	1	21.2	1.57e-20
T15F03A4D4F8	7168	M01075	-	103	131	0.81	0.98	0.2	1
T15F03A4D4F8	7168	M00453	+	120	137	0.97	1	0.56	1
T15F03A4D4F8	7168	M00972	+	123	133	0.99	1	0.249	1
T15F03A4D4F8	7168	M00747	-	141	147	1	1	0.371	1
T15F03A4D4F8	7168	M00621	-	142	153	0.97	0.99	0.189	1
T15F03A4D4F8	7168	M00098	-	148	166	0.87	0.97	0.545	1
T15F03A4D4F8	7168	M00412	+	151	163	0.97	1	0.964	1
T15F03A4D4F8	7168	M00241	+	176	183	0.9	0.92	0.325	1
T15F03A4D4F8	7168	M00463	-	176	189	0.82	0.69	0.17	1
T15F03A4D4F8	7168	M00655	+	186	192	1	1	0.894	1
T15F03A4D9F6	7168	M00415	-	-976	-968	0.99	1	0.764	1
T15F03A4D9F6	7168	M00004	-	-974	-957	0.94	0.99	1.48	1
T15F03A4D9F6	7168	M00484	+	-956	-947	0.93	1	0.482	1
T15F03A4D9F6	7168	M00484	-	-937	-928	0.97	0.97	0.392	1
T15F03A4D9F6	7168	M00394	-	-936	-928	0.93	1	0.397	1
T15F03A4D9F6	7168	M00176	-	-931	-922	1	1	1.2	1
T15F03A4D9F6	7168	M01075	-	-922	-894	0.82	0.98	0.2	1
T15F03A4D9F6	7168	M00137	+	-919	-907	0.99	1	0.225	1
T15F03A4D9F6	7168	M00206	+	-918	-902	0.89	0.92	0.222	1
T15F03A4D9F6	7168	M00394	+	-888	-880	0.93	1	0.549	1
T15F03A4D9F6	7168	M00658	-	-877	-870	1	1	1.42	1
T15F03A4D9F6	7168	M00622	+	-867	-855	0.92	1	0.202	1
T15F03A4D9F6	7168	M00242	-	-861	-842	0.76	0.75	0.975	1
T15F03A4D9F6	7168	M00484	-	-830	-821	0.97	1	0.392	1
T15F03A4D9F6	7168	M00640	-	-830	-823	0.96	1	0.328	1
T15F03A4D9F6	7168	M00394	-	-829	-821	0.94	1	0.397	1
T15F03A4D9F6	7168	M00396	-	-829	-823	1	1	0.514	1
T15F03A4D9F6	7168	M01075	+	-818	-790	0.83	0.98	0.253	1
T15F03A4D9F6	7168	M00291	-	-802	-787	0.9	1	0.296	1
T15F03A4D9F6	7168	M00252	-	-794	-780	0.99	1	0.27	1
T15F03A4D9F6	7168	M00216	-	-788	-779	1	1	0.314	1
T15F03A4D9F6	7168	M00346	+	-737	-728	0.97	1	0.218	1
T15F03A4D9F6	7168	M00671	+	-670	-663	0.99	1	0.802	1
T15F03A4D9F6	7168	M00805	-	-669	-664	1	1	0.647	1
T15F03A4D9F6	7168	M00271	-	-651	-646	1	1	0.567	1
T15F03A4D9F6	7168	M00751	-	-651	-646	1	1	0.567	1
T15F03A4D9F6	7168	M00415	+	-647	-639	0.98	1	0.786	1
T15F03A4D9F6	7168	M00138	-	-640	-618	0.96	1	0.139	1
T15F03A4D9F6	7168	M00135	-	-638	-620	0.89	0.82	0.176	1
T15F03A4D9F6	7168	M00195	-	-636	-622	0.94	1	0.284	1
T15F03A4D9F6	7168	M00210	+	-636	-624	0.9	1	0.247	1
T15F03A4D9F6	7168	M00795	+	-635	-625	0.98	1	0.236	1
T15F03A4D9F6	7168	M00454	-	-618	-605	0.98	1	0.489	1
T15F03A4D9F6	7168	M00456	-	-618	-605	0.93	0.91	0.414	1
T15F03A4D9F6	7168	M00395	-	-577	-569	0.97	1	0.569	1
T15F03A4D9F6	7168	M00640	+	-577	-570	0.99	1	0.291	1
T15F03A4D9F6	7168	M00241	-	-576	-569	0.91	1	0.302	1
T15F03A4D9F6	7168	M00515	+	-575	-553	0.7	0.63	0.511	1
T15F03A4D9F6	7168	M00515	-	-575	-553	0.68	0.64	0.583	1
T15F03A4D9F6	7168	M01082	+	-573	-566	0.99	1	0.357	1
T15F03A4D9F6	7168	M00447	+	-529	-515	0.9	1	0.41	1
T15F03A4D9F6	7168	M00447	-	-529	-515	0.9	1	0.614	1
T15F03A4D9F6	7168	M00420	+	-499	-486	0.83	0.81	0.502	1
T15F03A4D9F6	7168	M01131	-	-487	-481	1	1	0.557	1
T15F03A4D9F6	7168	M01010	+	-466	-452	0.95	1	0.336	1
T15F03A4D9F6	7168	M01109	-	-453	-439	0.81	0.86	3.01	3.69e-18
T15F03A4D9F6	7168	M00484	-	-451	-442	0.94	1	0.392	1
T15F03A4D9F6	7168	M00394	+	-436	-428	0.96	0.99	0.549	1
T15F03A4D9F6	7168	M00395	+	-435	-427	0.96	1	0.55	1
T15F03A4D9F6	7168	M00454	-	-429	-416	0.96	1	0.489	1
T15F03A4D9F6	7168	M00133	-	-426	-412	0.94	0.93	0.269	1
T15F03A4D9F6	7168	M00484	+	-423	-414	0.93	1	0.482	1
T15F03A4D9F6	7168	M00955	+	-413	-387	0.94	1	0.55	1
T15F03A4D9F6	7168	M00192	+	-409	-391	0.96	1	0.69	1
T15F03A4D9F6	7168	M00395	+	-404	-396	0.96	1	0.55	1
T15F03A4D9F6	7168	M00378	+	-387	-376	0.98	1	3.38	7.36e-61
T15F03A4D9F6	7168	M00448	-	-384	-376	0.9	1	2.2	2.71e-11
T15F03A4D9F6	7168	M00449	-	-384	-376	0.96	1	4.08	7.64e-42
T15F03A4D9F6	7168	M00450	-	-384	-376	0.94	1	4.92	2.66e-56
T15F03A4D9F6	7168	M00805	+	-360	-355	1	1	0.506	1
T15F03A4D9F6	7168	M00023	+	-346	-317	0.84	0.93	0.333	1
T15F03A4D9F6	7168	M00412	+	-343	-331	0.96	1	0.964	1
T15F03A4D9F6	7168	M01010	-	-332	-318	0.96	1	0.22	1
T15F03A4D9F6	7168	M01043	+	-317	-308	0.98	1	0.567	1
T15F03A4D9F6	7168	M00423	+	-306	-293	0.9	0.95	0.187	1
T15F03A4D9F6	7168	M00991	+	-264	-247	0.88	0.86	0.161	1
T15F03A4D9F6	7168	M00955	+	-259	-233	0.92	1	0.55	1
T15F03A4D9F6	7168	M00280	+	-238	-222	0.93	1	2.58	1.76e-08
T15F03A4D9F6	7168	M00145	-	-226	-211	0.95	1	0.24	1
T15F03A4D9F6	7168	M00729	+	-223	-210	0.87	0.9	0.241	1
T15F03A4D9F6	7168	M00340	+	-213	-200	0.9	1	0.829	1
T15F03A4D9F6	7168	M01004	+	-213	-203	0.98	1	0.486	1
T15F03A4D9F6	7168	M00250	+	-210	-187	0.98	1	0.417	1
T15F03A4D9F6	7168	M01067	+	-205	-193	0.99	1	0.88	1
T15F03A4D9F6	7168	M01058	+	-204	-193	0.93	1	0.351	1
T15F03A4D9F6	7168	M00805	+	-190	-185	1	1	0.506	1
T15F03A4D9F6	7168	M00415	-	-187	-179	0.98	1	0.764	1
T15F03A4D9F6	7168	M00729	+	-179	-166	0.89	1	0.241	1
T15F03A4D9F6	7168	M00515	-	-171	-149	0.67	0.64	0.583	1
T15F03A4D9F6	7168	M00394	+	-144	-136	0.93	0.9	0.549	1
T15F03A4D9F6	7168	M00991	-	-137	-120	0.88	0.93	0.191	1
T15F03A4D9F6	7168	M00991	-	-122	-105	0.88	0.9	0.191	1
T15F03A4D9F6	7168	M00486	-	-117	-109	1	1	0.715	1
T15F03A4D9F6	7168	M00373	-	-102	-82	0.79	0.99	1.62	7.48e-15
T15F03A4D9F6	7168	M00098	-	-100	-82	0.87	0.98	0.545	1
T15F03A4D9F6	7168	M00432	-	-94	-85	0.92	1	0.408	1
T15F03A4D9F6	7168	M00513	+	-92	-79	0.86	0.86	0.896	1
T15F03A4D9F6	7168	M00513	-	-92	-79	0.88	0.86	0.908	1
T15F03A4D9F6	7168	M00691	-	-89	-79	0.91	0.84	5.33	2.82e-08
T15F03A4D9F6	7168	M00805	+	-84	-79	1	1	0.506	1
T15F03A4D9F6	7168	M00040	+	-65	-58	0.84	0.85	0.555	1
T15F03A4D9F6	7168	M00626	+	-56	-43	0.82	0.73	0.78	1
T15F03A4D9F6	7168	M00056	+	-48	-20	0.74	1	2.27	1.22e-24
T15F03A4D9F6	7168	M00377	-	-47	-37	0.95	0.99	0.251	1
T15F03A4D9F6	7168	M00750	+	-47	-41	1	1	0.47	1
T15F03A4D9F6	7168	M00056	-	-38	-10	0.82	0.93	1.81	3.97e-11
T15F03A4D9F6	7168	M00193	+	-38	-21	0.99	1	1.55	1
T15F03A4D9F6	7168	M00806	-	-38	-22	1	1	1.43	1
T15F03A4D9F6	7168	M00773	+	-20	-10	1	1	1.04	1
T15F03A4D9F6	7168	M00913	-	-18	-10	1	1	0.98	1
T15F03A4D9F6	7168	M00183	-	-17	-8	0.99	1	0.973	1
T15F03A4D9F6	7168	M00640	-	-16	-9	0.95	0.94	0.328	1
T15F03A4D9F6	7168	M01082	+	11	18	1	1	0.357	1
T15F03A4D9F6	7168	M00373	+	19	39	0.81	1	1.46	1.2e-07
T15F03A4D9F6	7168	M00271	+	27	32	1	1	0.604	1
T15F03A4D9F6	7168	M00751	+	27	32	1	1	0.604	1
T15F03A4D9F6	7168	M00717	+	109	123	0.91	0.97	1.09	1
T15F03A4D9F6	7168	M00373	-	115	135	0.83	0.99	1.62	7.48e-15
T15F03A4D9F6	7168	M00794	-	122	133	0.98	1	0.905	1
T15F03A4D9F6	7168	M00432	-	123	132	0.96	1	0.408	1
T15F03A4D9F6	7168	M00947	+	173	187	0.93	0.94	3.61	9.81e-12
T15F03A4D9F6	7168	M00484	+	176	185	0.94	0.99	0.482	1
T15F03A4D9F6	7168	M00761	-	181	190	0.99	1	1.21	1
T15F03A4DD9D	7168	M00040	+	-1000	-993	0.84	0.85	0.555	1
T15F03A4DD9D	7168	M00626	+	-991	-978	0.82	0.73	0.78	1
T15F03A4DD9D	7168	M00056	+	-983	-955	0.74	1	2.27	1.22e-24
T15F03A4DD9D	7168	M00377	-	-982	-972	0.95	0.99	0.251	1
T15F03A4DD9D	7168	M00750	+	-982	-976	1	1	0.47	1
T15F03A4DD9D	7168	M00056	-	-973	-945	0.82	0.93	1.81	3.97e-11
T15F03A4DD9D	7168	M00193	+	-973	-956	0.99	1	1.55	1
T15F03A4DD9D	7168	M00806	-	-973	-957	1	1	1.43	1
T15F03A4DD9D	7168	M00773	+	-955	-945	1	1	1.04	1
T15F03A4DD9D	7168	M00913	-	-953	-945	1	1	0.98	1
T15F03A4DD9D	7168	M00183	-	-952	-943	0.99	1	0.973	1
T15F03A4DD9D	7168	M00640	-	-951	-944	0.95	0.94	0.328	1
T15F03A4DD9D	7168	M01082	+	-924	-917	1	1	0.357	1
T15F03A4DD9D	7168	M00373	+	-916	-896	0.81	1	1.46	1.2e-07
T15F03A4DD9D	7168	M00271	+	-908	-903	1	1	0.604	1
T15F03A4DD9D	7168	M00751	+	-908	-903	1	1	0.604	1
T15F03A4DD9D	7168	M00717	+	-826	-812	0.91	0.97	1.09	1
T15F03A4DD9D	7168	M00373	-	-820	-800	0.83	0.99	1.62	7.48e-15
T15F03A4DD9D	7168	M00794	-	-813	-802	0.98	1	0.905	1
T15F03A4DD9D	7168	M00432	-	-812	-803	0.96	1	0.408	1
T15F03A4DD9D	7168	M00947	+	-762	-748	0.93	0.94	3.61	9.81e-12
T15F03A4DD9D	7168	M00484	+	-759	-750	0.94	0.99	0.482	1
T15F03A4DD9D	7168	M00761	-	-754	-745	0.99	1	1.21	1
T15F03A4DD9D	7168	M00373	-	-746	-726	0.81	0.89	1.62	7.48e-15
T15F03A4DD9D	7168	M00097	+	-745	-725	0.74	0.73	0.494	1
T15F03A4DD9D	7168	M00717	-	-742	-728	0.92	0.95	0.817	1
T15F03A4DD9D	7168	M01044	+	-741	-732	0.84	1	0.914	1
T15F03A4DD9D	7168	M00717	+	-727	-713	0.91	0.97	1.09	1
T15F03A4DD9D	7168	M00113	+	-707	-696	0.97	1	7.75	2.51e-10
T15F03A4DD9D	7168	M00801	-	-704	-699	1	1	2.86	0.000687
T15F03A4DD9D	7168	M00025	+	-661	-648	0.96	1	16.9	7.38e-65
T15F03A4DD9D	7168	M00716	+	-644	-637	0.93	1	69.8	5.73e-270
T15F03A4DD9D	7168	M01044	+	-633	-624	0.87	0.8	0.914	1
T15F03A4DD9D	7168	M00805	-	-612	-607	1	1	0.647	1
T15F03A4DD9D	7168	M01034	-	-599	-590	0.99	1	3.34	8.82e-08
T15F03A4DD9D	7168	M00712	+	-598	-591	1	1	3.62	5.6e-15
T15F03A4DD9D	7168	M00973	-	-598	-591	1	1	2.24	0.000857
T15F03A4DD9D	7168	M00993	-	-598	-589	0.98	0.99	1.65	0.00727
T15F03A4DD9D	7168	M00373	+	-585	-565	0.81	0.98	1.46	1.2e-07
T15F03A4DD9D	7168	M00415	-	-549	-541	0.98	1	0.764	1
T15F03A4DD9D	7168	M00377	+	-521	-511	0.98	0.99	0.228	1
T15F03A4DD9D	7168	M00640	+	-519	-512	0.99	1	0.291	1
T15F03A4DD9D	7168	M00396	-	-482	-476	1	1	0.514	1
T15F03A4DD9D	7168	M00139	+	-461	-444	0.83	1	10.4	2.63e-20
T15F03A4DD9D	7168	M00328	+	-459	-442	0.87	1	0.703	1
T15F03A4DD9D	7168	M00717	+	-458	-444	0.92	1	1.09	1
T15F03A4DD9D	7168	M00056	-	-456	-428	0.71	0.83	1.81	3.97e-11
T15F03A4DD9D	7168	M00749	+	-402	-396	1	1	3	5.37e-12
T15F03A4DD9D	7168	M00144	+	-396	-369	0.86	0.97	7.41	2.5e-78
T15F03A4DD9D	7168	M00160	+	-366	-355	0.96	0.97	0.326	1
T15F03A4DD9D	7168	M00148	+	-364	-358	1	1	0.311	1
T15F03A4DD9D	7168	M00456	+	-364	-351	0.94	0.98	0.351	1
T15F03A4DD9D	7168	M00160	+	-361	-350	0.96	0.97	0.326	1
T15F03A4DD9D	7168	M00148	+	-359	-353	1	1	0.311	1
T15F03A4DD9D	7168	M00456	+	-359	-346	0.94	0.98	0.351	1
T15F03A4DD9D	7168	M00160	+	-356	-345	0.96	0.97	0.326	1
T15F03A4DD9D	7168	M00148	+	-354	-348	1	1	0.311	1
T15F03A4DD9D	7168	M00456	+	-354	-341	0.96	0.98	0.351	1
T15F03A4DD9D	7168	M00160	+	-351	-340	0.96	0.97	0.326	1
T15F03A4DD9D	7168	M00148	+	-349	-343	1	1	0.311	1
T15F03A4DD9D	7168	M00464	+	-307	-298	0.81	0.65	0.226	1
T15F03A4DD9D	7168	M00624	-	-307	-301	1	1	0.806	1
T15F03A4DD9D	7168	M00701	+	-293	-285	1	1	1.1	1
T15F03A4DD9D	7168	M00991	-	-271	-254	0.89	0.93	0.191	1
T15F03A4DD9D	7168	M00395	-	-252	-244	0.97	0.97	0.569	1
T15F03A4DD9D	7168	M00991	-	-234	-217	0.9	0.93	0.191	1
T15F03A4DD9D	7168	M00980	-	-233	-227	1	1	0.269	1
T15F03A4DD9D	7168	M00471	+	-232	-225	0.99	1	0.157	1
T15F03A4DD9D	7168	M00096	+	-231	-223	0.97	1	0.144	1
T15F03A4DD9D	7168	M00463	-	-231	-218	0.83	0.95	0.17	1
T15F03A4DD9D	7168	M00639	+	-231	-220	0.98	1	0.0671	1
T15F03A4DD9D	7168	M00515	+	-225	-203	0.68	0.64	0.511	1
T15F03A4DD9D	7168	M00515	-	-225	-203	0.67	0.83	0.583	1
T15F03A4DD9D	7168	M00999	-	-215	-190	0.9	0.92	0.534	1
T15F03A4DD9D	7168	M01075	+	-183	-155	0.82	1	0.253	1
T15F03A4DD9D	7168	M00240	-	-175	-169	0.99	1	0.329	1
T15F03A4DD9D	7168	M00394	-	-175	-167	0.95	0.99	0.397	1
T15F03A4DD9D	7168	M00984	+	-163	-149	0.97	1	0.489	1
T15F03A4DD9D	7168	M00271	-	-159	-154	1	1	0.567	1
T15F03A4DD9D	7168	M00751	-	-159	-154	1	1	0.567	1
T15F03A4DD9D	7168	M00622	-	-141	-129	0.95	1	0.28	1
T15F03A4DD9D	7168	M00249	-	-131	-119	0.9	1	0.359	1
T15F03A4DD9D	7168	M00339	-	-118	-104	0.94	1	1.64	0.474
T15F03A4DD9D	7168	M00340	-	-116	-103	0.93	1	1.24	1
T15F03A4DD9D	7168	M00378	+	-103	-92	0.97	1	3.38	7.36e-61
T15F03A4DD9D	7168	M00449	-	-100	-92	0.93	1	4.08	7.64e-42
T15F03A4DD9D	7168	M00450	-	-100	-92	0.93	1	4.92	2.66e-56
T15F03A4DD9D	7168	M00717	-	-65	-51	0.92	0.97	0.817	1
T15F03A4DD9D	7168	M00993	+	-14	-5	1	1	1.23	1
T15F03A4DD9D	7168	M00222	+	19	34	0.97	1	1.79	7.22e-07
T15F03A4DD9D	7168	M00975	-	28	36	1	1	1.68	0.0101
T15F03A4DD9D	7168	M00717	+	70	84	0.91	0.97	1.09	1
T15F03A4DD9D	7168	M01044	-	83	92	0.84	0.8	1.05	1
T15F03A4DD9D	7168	M00115	-	86	100	0.74	0.8	2.99	6.56e-14
T15F03A4DD9D	7168	M00069	+	98	117	0.88	1	1.25	1
T15F03A4DD9D	7168	M01035	+	100	110	0.99	1	0.475	1
T15F03A4DD9D	7168	M00793	+	103	111	1	1	0.389	1
T15F03A4DD9D	7168	M00644	-	113	119	1	1	5.23	1.29e-40
T15F03A4DD9D	7168	M00927	-	113	121	0.99	1	5.06	2.31e-16
T15F03A4DD9D	7168	M00644	+	114	120	1	1	3.86	3.32e-24
T15F03A4DD9D	7168	M00712	-	114	121	1	1	2.53	2.3e-07
T15F03A4DD9D	7168	M00380	-	149	178	0.82	0.94	0.528	1
T15F03A4DD9D	7168	M00638	+	152	164	0.92	1	0.488	1
T15F03A4DD9D	7168	M00158	+	153	166	0.9	0.92	0.387	1
T15F03A4DD9D	7168	M00805	-	157	162	1	1	0.647	1
T15F03A4DD9D	7168	M00991	-	165	182	0.94	0.93	0.191	1
T15F03A4DDF3	7168	M00271	+	-994	-989	1	1	0.604	1
T15F03A4DDF3	7168	M00751	+	-994	-989	1	1	0.604	1
T15F03A4DDF3	7168	M00717	+	-912	-898	0.91	0.97	1.09	1
T15F03A4DDF3	7168	M00373	-	-906	-886	0.83	0.99	1.62	7.48e-15
T15F03A4DDF3	7168	M00794	-	-899	-888	0.98	1	0.905	1
T15F03A4DDF3	7168	M00432	-	-898	-889	0.96	1	0.408	1
T15F03A4DDF3	7168	M00947	+	-848	-834	0.93	0.94	3.61	9.81e-12
T15F03A4DDF3	7168	M00484	+	-845	-836	0.94	0.99	0.482	1
T15F03A4DDF3	7168	M00761	-	-840	-831	0.99	1	1.21	1
T15F03A4DDF3	7168	M00373	-	-832	-812	0.81	0.89	1.62	7.48e-15
T15F03A4DDF3	7168	M00097	+	-831	-811	0.74	0.73	0.494	1
T15F03A4DDF3	7168	M00717	-	-828	-814	0.92	0.95	0.817	1
T15F03A4DDF3	7168	M01044	+	-827	-818	0.84	1	0.914	1
T15F03A4DDF3	7168	M00717	+	-813	-799	0.91	0.97	1.09	1
T15F03A4DDF3	7168	M00113	+	-793	-782	0.97	1	7.75	2.51e-10
T15F03A4DDF3	7168	M00801	-	-790	-785	1	1	2.86	0.000687
T15F03A4DDF3	7168	M00025	+	-747	-734	0.96	1	16.9	7.38e-65
T15F03A4DDF3	7168	M00716	+	-730	-723	0.93	1	69.8	5.73e-270
T15F03A4DDF3	7168	M01044	+	-719	-710	0.87	0.8	0.914	1
T15F03A4DDF3	7168	M00805	-	-698	-693	1	1	0.647	1
T15F03A4DDF3	7168	M01034	-	-685	-676	0.99	1	3.34	8.82e-08
T15F03A4DDF3	7168	M00712	+	-684	-677	1	1	3.62	5.6e-15
T15F03A4DDF3	7168	M00973	-	-684	-677	1	1	2.24	0.000857
T15F03A4DDF3	7168	M00993	-	-684	-675	0.98	0.99	1.65	0.00727
T15F03A4DDF3	7168	M00373	+	-671	-651	0.81	0.98	1.46	1.2e-07
T15F03A4DDF3	7168	M00415	-	-635	-627	0.98	1	0.764	1
T15F03A4DDF3	7168	M00377	+	-607	-597	0.98	0.99	0.228	1
T15F03A4DDF3	7168	M00640	+	-605	-598	0.99	1	0.291	1
T15F03A4DDF3	7168	M00396	-	-568	-562	1	1	0.514	1
T15F03A4DDF3	7168	M00139	+	-547	-530	0.83	1	10.4	2.63e-20
T15F03A4DDF3	7168	M00328	+	-545	-528	0.87	1	0.703	1
T15F03A4DDF3	7168	M00717	+	-544	-530	0.92	1	1.09	1
T15F03A4DDF3	7168	M00056	-	-542	-514	0.71	0.83	1.81	3.97e-11
T15F03A4DDF3	7168	M00749	+	-488	-482	1	1	3	5.37e-12
T15F03A4DDF3	7168	M00144	+	-482	-455	0.86	0.97	7.41	2.5e-78
T15F03A4DDF3	7168	M00160	+	-452	-441	0.96	0.97	0.326	1
T15F03A4DDF3	7168	M00148	+	-450	-444	1	1	0.311	1
T15F03A4DDF3	7168	M00456	+	-450	-437	0.94	0.98	0.351	1
T15F03A4DDF3	7168	M00160	+	-447	-436	0.96	0.97	0.326	1
T15F03A4DDF3	7168	M00148	+	-445	-439	1	1	0.311	1
T15F03A4DDF3	7168	M00456	+	-445	-432	0.94	0.98	0.351	1
T15F03A4DDF3	7168	M00160	+	-442	-431	0.96	0.97	0.326	1
T15F03A4DDF3	7168	M00148	+	-440	-434	1	1	0.311	1
T15F03A4DDF3	7168	M00456	+	-440	-427	0.96	0.98	0.351	1
T15F03A4DDF3	7168	M00160	+	-437	-426	0.96	0.97	0.326	1
T15F03A4DDF3	7168	M00148	+	-435	-429	1	1	0.311	1
T15F03A4DDF3	7168	M00464	+	-393	-384	0.81	0.65	0.226	1
T15F03A4DDF3	7168	M00624	-	-393	-387	1	1	0.806	1
T15F03A4DDF3	7168	M00701	+	-379	-371	1	1	1.1	1
T15F03A4DDF3	7168	M00991	-	-357	-340	0.89	0.93	0.191	1
T15F03A4DDF3	7168	M00395	-	-338	-330	0.97	0.97	0.569	1
T15F03A4DDF3	7168	M00991	-	-320	-303	0.9	0.93	0.191	1
T15F03A4DDF3	7168	M00980	-	-319	-313	1	1	0.269	1
T15F03A4DDF3	7168	M00471	+	-318	-311	0.99	1	0.157	1
T15F03A4DDF3	7168	M00096	+	-317	-309	0.97	1	0.144	1
T15F03A4DDF3	7168	M00463	-	-317	-304	0.83	0.95	0.17	1
T15F03A4DDF3	7168	M00639	+	-317	-306	0.98	1	0.0671	1
T15F03A4DDF3	7168	M00515	+	-311	-289	0.68	0.64	0.511	1
T15F03A4DDF3	7168	M00515	-	-311	-289	0.67	0.83	0.583	1
T15F03A4DDF3	7168	M00999	-	-301	-276	0.9	0.92	0.534	1
T15F03A4DDF3	7168	M01075	+	-269	-241	0.82	1	0.253	1
T15F03A4DDF3	7168	M00240	-	-261	-255	0.99	1	0.329	1
T15F03A4DDF3	7168	M00394	-	-261	-253	0.95	0.99	0.397	1
T15F03A4DDF3	7168	M00984	+	-249	-235	0.97	1	0.489	1
T15F03A4DDF3	7168	M00271	-	-245	-240	1	1	0.567	1
T15F03A4DDF3	7168	M00751	-	-245	-240	1	1	0.567	1
T15F03A4DDF3	7168	M00622	-	-227	-215	0.95	1	0.28	1
T15F03A4DDF3	7168	M00249	-	-217	-205	0.9	1	0.359	1
T15F03A4DDF3	7168	M00339	-	-204	-190	0.94	1	1.64	0.474
T15F03A4DDF3	7168	M00340	-	-202	-189	0.93	1	1.24	1
T15F03A4DDF3	7168	M00378	+	-189	-178	0.97	1	3.38	7.36e-61
T15F03A4DDF3	7168	M00449	-	-186	-178	0.93	1	4.08	7.64e-42
T15F03A4DDF3	7168	M00450	-	-186	-178	0.93	1	4.92	2.66e-56
T15F03A4DDF3	7168	M00717	-	-151	-137	0.92	0.97	0.817	1
T15F03A4DDF3	7168	M00993	+	-100	-91	1	1	1.23	1
T15F03A4DDF3	7168	M00222	+	-67	-52	0.97	1	1.79	7.22e-07
T15F03A4DDF3	7168	M00975	-	-58	-50	1	1	1.68	0.0101
T15F03A4DDF3	7168	M00717	+	-16	-2	0.91	0.97	1.09	1
T15F03A4DDF3	7168	M01044	-	-3	6	0.84	0.8	1.05	1
T15F03A4DDF3	7168	M00115	-	0	14	0.74	0.8	2.99	6.56e-14
T15F03A4DDF3	7168	M00069	+	12	31	0.88	1	1.25	1
T15F03A4DDF3	7168	M01035	+	14	24	0.99	1	0.475	1
T15F03A4DDF3	7168	M00793	+	17	25	1	1	0.389	1
T15F03A4DDF3	7168	M00644	-	27	33	1	1	5.23	1.29e-40
T15F03A4DDF3	7168	M00927	-	27	35	0.99	1	5.06	2.31e-16
T15F03A4DDF3	7168	M00644	+	28	34	1	1	3.86	3.32e-24
T15F03A4DDF3	7168	M00712	-	28	35	1	1	2.53	2.3e-07
T15F03A4DDF3	7168	M00380	-	63	92	0.82	0.94	0.528	1
T15F03A4DDF3	7168	M00638	+	66	78	0.92	1	0.488	1
T15F03A4DDF3	7168	M00158	+	67	80	0.9	0.92	0.387	1
T15F03A4DDF3	7168	M00805	-	71	76	1	1	0.647	1
T15F03A4DDF3	7168	M00991	-	79	96	0.94	0.93	0.191	1
T15F03A4DDF3	7168	M01123	+	107	118	0.98	0.97	2.96	1
T15F03A4DDF3	7168	M00746	-	113	124	0.98	1	0.783	1
T15F03A4DDF3	7168	M00106	+	121	130	0.99	1	0.922	1
T15F03A4DDF3	7168	M00415	-	167	175	0.99	1	0.764	1
T15F03A4DDF3	7168	M00395	-	175	183	0.96	0.95	0.569	1
T15F03A4E112	7168	M00378	+	-988	-977	0.97	1	3.38	7.36e-61
T15F03A4E112	7168	M00449	-	-985	-977	0.93	1	4.08	7.64e-42
T15F03A4E112	7168	M00450	-	-985	-977	0.93	1	4.92	2.66e-56
T15F03A4E112	7168	M00717	-	-950	-936	0.92	0.97	0.817	1
T15F03A4E112	7168	M00993	+	-899	-890	1	1	1.23	1
T15F03A4E112	7168	M00222	+	-866	-851	0.97	1	1.79	7.22e-07
T15F03A4E112	7168	M00975	-	-857	-849	1	1	1.68	0.0101
T15F03A4E112	7168	M00717	+	-815	-801	0.91	0.97	1.09	1
T15F03A4E112	7168	M01044	-	-802	-793	0.84	0.8	1.05	1
T15F03A4E112	7168	M00115	-	-799	-785	0.74	0.8	2.99	6.56e-14
T15F03A4E112	7168	M00069	+	-787	-768	0.88	1	1.25	1
T15F03A4E112	7168	M01035	+	-785	-775	0.99	1	0.475	1
T15F03A4E112	7168	M00793	+	-782	-774	1	1	0.389	1
T15F03A4E112	7168	M00644	-	-772	-766	1	1	5.23	1.29e-40
T15F03A4E112	7168	M00927	-	-772	-764	0.99	1	5.06	2.31e-16
T15F03A4E112	7168	M00644	+	-771	-765	1	1	3.86	3.32e-24
T15F03A4E112	7168	M00712	-	-771	-764	1	1	2.53	2.3e-07
T15F03A4E112	7168	M00380	-	-736	-707	0.82	0.94	0.528	1
T15F03A4E112	7168	M00638	+	-733	-721	0.92	1	0.488	1
T15F03A4E112	7168	M00158	+	-732	-719	0.9	0.92	0.387	1
T15F03A4E112	7168	M00805	-	-728	-723	1	1	0.647	1
T15F03A4E112	7168	M00991	-	-720	-703	0.94	0.93	0.191	1
T15F03A4E112	7168	M01123	+	-692	-681	0.98	0.97	2.96	1
T15F03A4E112	7168	M00746	-	-686	-675	0.98	1	0.783	1
T15F03A4E112	7168	M00106	+	-678	-669	0.99	1	0.922	1
T15F03A4E112	7168	M00415	-	-632	-624	0.99	1	0.764	1
T15F03A4E112	7168	M00395	-	-624	-616	0.96	0.95	0.569	1
T15F03A4E112	7168	M00023	-	-552	-523	0.85	1	0.313	1
T15F03A4E112	7168	M01013	-	-544	-530	0.96	1	0.405	1
T15F03A4E112	7168	M00733	+	-533	-519	0.89	0.99	2.2	0.000581
T15F03A4E112	7168	M00701	-	-530	-522	1	1	0.891	1
T15F03A4E112	7168	M00242	+	-523	-504	0.74	0.6	0.867	1
T15F03A4E112	7168	M01044	+	-485	-476	0.84	0.8	0.914	1
T15F03A4E112	7168	M00984	+	-476	-462	0.97	1	0.489	1
T15F03A4E112	7168	M00271	-	-472	-467	1	1	0.567	1
T15F03A4E112	7168	M00751	-	-472	-467	1	1	0.567	1
T15F03A4E112	7168	M00097	+	-453	-433	0.76	0.76	0.494	1
T15F03A4E112	7168	M00216	-	-452	-443	0.95	1	0.314	1
[truncated: 163,789 more rows]
