# Supplementary material for: Identification of estrogen responsive genes using esophageal squamous cell carcinoma (ESCC) as a model
Source: BMC Syst Biol. 2012 Oct 26;6:135. doi: 10.1186/1752-0509-6-135 (PMC3495646; doi:10.1186/1752-0509-6-135)
Supplement: Additional file 3 — Multiple cTFBSs mapped to the promoters of the ESCC genes. Appendix III.xls contains the number of multiple cTFBS matrices mapped to the promoters of the ESCC genes in categories C1, C2, C3 nad C4. [file 1752-0509-6-135-S3.xls]

## Sheet: appendix III
Multiple cTFBSs mapped to the promoters of the ESCC genes
No. of cTFBSs in promoters	% of C1	% of C2	% of C3	% of C4	Ave % of C1 + C3	% difference (C1 AND C3) - C4		% of C2	% of C4	Ave % of C1 + C3
1	69.6	65.3	45.9	34	57.75	23.75		65.3	34	57.75
2	60.7	58.3	34.9	20.1	47.8	27.7		58.3	20.1	47.8
3	55.4	50	26	14.6	40.7	26.1		50	14.6	40.7
4	51.8	44.4	23.3	7.6	37.55	29.95		44.4	7.6	37.55
5	44.6	41.7	20.5	5.6	32.55	26.95		41.7	5.6	32.55
6	44.6	37.5	19.2	4.2	31.9	27.7		37.5	4.2	31.9
7	41.1	37.5	16.4	3.5	28.75	25.25		37.5	3.5	28.75
8	37.5	34.7	15.8	2.8	26.65	23.85		34.7	2.8	26.65
9	32.1	33.3	14.4	2.8	23.25	20.45		33.3	2.8	23.25
10	32.1	29.2	11.6	2.1	21.85	19.75		29.2	2.1	21.85
11	30.4	25	10.3	2.1	20.35	18.25		25	2.1	20.35
12	26.8	25	10.3	1.4	18.55	17.15		25	1.4	18.55
13	26.8	22.2	10.3	1.4	18.55	17.15		22.2	1.4	18.55
14	25	22.2	10.3	1.4	17.65	16.25		22.2	1.4	17.65
15	25	22.2	8.9	1.4	16.95	15.55		22.2	1.4	16.95
16	23.2	19.4	7.5	0.7	15.35	14.65		19.4	0.7	15.35
17	23.2	16.7	7.5	0	15.35	15.35		16.7	0	15.35
18	23.2	16.7	6.8	0	15	15		16.7	0	15
19	23.2	12.5	6.8	0	15	15		12.5	0	15
20	21.4	12.5	6.8	0	14.1	14.1		12.5	0	14.1
21	19.6	12.5	6.8	0	13.2	13.2		12.5	0	13.2
22	19.6	12.5	6.8	0	13.2	13.2		12.5	0	13.2
23	17.9	9.7	4.8	0	11.35	11.35		9.7	0	11.35
24	16.1	9.7	4.8	0	10.45	10.45		9.7	0	10.45
25	16.1	9.7	4.8	0	10.45	10.45		9.7	0	10.45
26	16.1	9.7	4.8	0	10.45	10.45		9.7	0	10.45
27	14.3	9.7	4.8	0	9.55	9.55		9.7	0	9.55
28	14.3	6.9	3.4	0	8.85	8.85		6.9	0	8.85
29	14.3	6.9	3.4	0	8.85	8.85		6.9	0	8.85
30	14.3	6.9	3.4	0	8.85	8.85		6.9	0	8.85
31	14.3	6.9	3.4	0	8.85	8.85		6.9	0	8.85
32	14.3	6.9	3.4	0	8.85	8.85		6.9	0	8.85
33	14.3	6.9	3.4	0	8.85	8.85		6.9	0	8.85
34	12.5	4.2	2.7	0	7.6	7.6		4.2	0	7.6
35	10.7	4.2	1.4	0	6.05	6.05		4.2	0	6.05
36	10.7	4.2	1.4	0	6.05	6.05		4.2	0	6.05
37	10.7	4.2	1.4	0	6.05	6.05		4.2	0	6.05
38	8.9	4.2	0.7	0	4.8	4.8		4.2	0	4.8
39	8.9	4.2	0.7	0	4.8	4.8		4.2	0	4.8
40	8.9	4.2	0.7	0	4.8	4.8		4.2	0	4.8
41	8.9	4.2	0.7	0	4.8	4.8		4.2	0	4.8
42	8.9	4.2	0.7	0	4.8	4.8		4.2	0	4.8
43	8.9	4.2	0.7	0	4.8	4.8		4.2	0	4.8
44	1.8	2.8	0.7	0	1.25	1.25		2.8	0	1.25
