# Supplementary material for: Identification of estrogen responsive genes using esophageal squamous cell carcinoma (ESCC) as a model
Source: BMC Syst Biol. 2012 Oct 26;6:135. doi: 10.1186/1752-0509-6-135 (PMC3495646; doi:10.1186/1752-0509-6-135)
Supplement: Additional file 6 — The significant TFBSs and their associated TFs. Appendix VI.xls contains details of the 137 significant TFBSs and the TFs that bind them. [file 1752-0509-6-135-S6.xls]

## Sheet: AppendixII_loops
HeaderID	GeneID	Motif	Strand	Start	Stop	MatScore	CorScore	ORI	pValue	EntrezGene_TF
T15F03A4A36E	7168	M00191	-	-913	-895	0.957	1	1.01	1	2099
T15F03A4A36E	7168	M01073	-	-683	-666	0.975	1	43.3	2.37e-40	3090
T15F03A4A36E	7168	M00956	+	-279	-253	0.878	1	0.754	1	367
T15F03A4A3C4	7168	M00191	-	-999	-981	0.957	1	1.01	1	2099
T15F03A4A3C4	7168	M01073	-	-769	-752	0.975	1	43.3	2.37e-40	3090
T15F03A4A3C4	7168	M00956	+	-365	-339	0.878	1	0.754	1	367
T15F03A4A4C5	7168	M00956	+	-622	-596	0.878	1	0.754	1	367
T15F03A4A5D3	7168	M00956	+	-892	-866	0.878	1	0.754	1	367
T15F03A4A70C	7168	M01118	-	162	170	1	1	30.2	2.85e-62	7490
T15F03A4A70C	7168	M00481	-	174	188	0.94	0.975	1.95	1	367
T15F03A4A74E	7168	M01118	-	96	104	1	1	30.2	2.85e-62	7490
T15F03A4A74E	7168	M00481	-	108	122	0.94	0.975	1.95	1	367
T15F03A4A9E7	7168	M01118	-	-569	-561	1	1	30.2	2.85e-62	7490
T15F03A4A9E7	7168	M00481	-	-557	-543	0.94	0.975	1.95	1	367
T15F03A4A9E7	7168	M01034	-	-284	-275	0.996	0.998	3.34	8.82e-08	4609
T15F03A4A9E7	7168	M00339	+	-234	-220	0.934	1	1.09	1	2113
T15F03A4A9E7	7168	M00971	-	-233	-226	1	1	1.15	1	2113
T15F03A4A9E7	7168	M00972	-	81	91	0.986	0.976	0.322	1	3660
T15F03A4AACE	7168	M01118	-	-800	-792	1	1	30.2	2.85e-62	7490
T15F03A4AACE	7168	M00481	-	-788	-774	0.94	0.975	1.95	1	367
T15F03A4AACE	7168	M01034	-	-515	-506	0.996	0.998	3.34	8.82e-08	4609
T15F03A4AACE	7168	M00339	+	-465	-451	0.934	1	1.09	1	2113
T15F03A4AACE	7168	M00971	-	-464	-457	1	1	1.15	1	2113
T15F03A4AACE	7168	M00972	-	-150	-140	0.986	0.976	0.322	1	3660
T15F03A4AACE	7168	M00965	-	179	195	0.894	1	0.878	1	70265914
T15F03A4BB08	7168	M00956	-	-253	-227	0.878	1	0.628	1	367
T15F03A4BB42	7168	M00956	-	-311	-285	0.878	1	0.628	1	367
T15F03A4BB42	7168	M00032	-	173	182	0.995	1	4.15	7.47e-15	2113
T15F03A4BC29	7168	M00956	-	-542	-516	0.878	1	0.628	1	367
T15F03A4BC29	7168	M00032	-	-58	-49	0.995	1	4.15	7.47e-15	2113
T15F03A4BC29	7168	M01118	+	79	87	1	1	24.4	3.3e-49	7490
T15F03A4CF41	7168	M00799	+	-966	-960	1	1	3.31	2.71e-09	4609
T15F03A4CF41	7168	M01036	-	-896	-874	0.898	1	0.84	1	7026
T15F03A4CF41	7168	M00223	+	-364	-356	0.972	1	1.61	1	6774
T15F03A4CF41	7168	M00972	-	-183	-173	0.989	1	0.322	1	3660
T15F03A4CF41	7168	M00956	+	-122	-96	0.881	1	0.754	1	367
T15F03A4CF41	7168	M00481	-	4	18	0.901	0.905	1.95	1	367
T15F03A4CF41	7168	M00223	-	34	42	1	1	1.3	1	6774
T15F03A4CF41	7168	M00191	-	151	169	0.962	1	1.01	1	2099
T15F03A4D4F8	7168	M00191	-	-936	-918	0.946	1	1.01	1	2099
T15F03A4D4F8	7168	M00771	-	-702	-691	0.972	1	1.04	1	2113
T15F03A4D4F8	7168	M00447	-	-355	-341	0.877	0.875	0.614	1	367
T15F03A4D4F8	7168	M00972	+	123	133	0.994	1	0.249	1	3660
T15F03A4D9F6	7168	M00447	+	-529	-515	0.895	1	0.41	1	367
T15F03A4D9F6	7168	M00447	-	-529	-515	0.899	1	0.614	1	367
T15F03A4D9F6	7168	M00340	+	-213	-200	0.9	1	0.829	1	2113
T15F03A4D9F6	7168	M00761	-	181	190	0.987	1	1.21	1	7157
T15F03A4DD9D	7168	M00761	-	-754	-745	0.987	1	1.21	1	7157
T15F03A4DD9D	7168	M01034	-	-599	-590	0.994	0.998	3.34	8.82e-08	4609
T15F03A4DD9D	7168	M00339	-	-118	-104	0.943	1	1.64	0.474	2113
T15F03A4DD9D	7168	M00340	-	-116	-103	0.931	1	1.24	1	2113
T15F03A4DDF3	7168	M00761	-	-840	-831	0.987	1	1.21	1	7157
T15F03A4DDF3	7168	M01034	-	-685	-676	0.994	0.998	3.34	8.82e-08	4609
T15F03A4DDF3	7168	M00339	-	-204	-190	0.943	1	1.64	0.474	2113
T15F03A4DDF3	7168	M00340	-	-202	-189	0.931	1	1.24	1	2113
T15F03A4E791	7168	M00789	+	-438	-432	1	1	0.451	1	2626
T15F03A4ECBD	7168	M00517	+	-243	-231	0.954	1	0.762	1	80612353
T15F03A4ECBD	7168	M00517	-	-243	-231	0.956	0.968	0.542	1	80612353
T15F03A515A7	7168	M00799	-	-554	-548	1	1	3.28	2.75e-09	4609
T15F03A515A7	7168	M00799	+	-553	-547	1	1	3.31	2.71e-09	4609
T15F03A515A7	7168	M00632	+	-91	-80	0.913	1	0.357	1	2626
T15F03A515A7	7168	M00761	+	-49	-40	0.982	0.977	1.01	1	7157
T15F03A515A7	7168	M00481	-	161	175	0.902	1	1.95	1	367
T15F03CFC853	8766	M00032	-	-255	-246	0.984	1	4.15	7.47e-15	2113
T15F03CFC853	8766	M00032	+	-80	-71	0.994	1	3.54	3.14e-11	2113
T15F03CFC853	8766	M00155	+	136	151	0.849	0.924	0.783	1	7026
T15F03CFD712	8766	M00191	-	-630	-612	0.946	1	1.01	1	2099
T15F03CFD712	8766	M00517	+	-502	-490	0.967	1	0.762	1	80612353
T15F03CFD712	8766	M00517	-	-502	-490	0.946	0.968	0.542	1	80612353
T15F03CFD712	8766	M00172	-	-501	-491	0.991	1	0.578	1	2353
T15F03CFD712	8766	M00925	-	-500	-492	0.997	1	0.455	1	80612353
T15F03CFD712	8766	M01012	+	-184	-167	0.97	1	0.332	1	3169
T15F03CFD712	8766	M00791	-	-181	-169	0.982	1	0.395	1	3169
T15F03CFD712	8766	M00724	+	-179	-169	0.985	1	0.277	1	3169
T15F04FD8A28	11214	M00339	-	-424	-410	0.957	1	1.64	0.474	2113
T15F04FD8A28	11214	M00340	-	-422	-409	0.913	1	1.24	1	2113
T15F04FD8A28	11214	M00771	+	-422	-411	0.99	1	1.26	1	2113
T15F04FD8A28	11214	M00032	-	-419	-410	0.973	0.974	4.15	7.47e-15	2113
T15F04FD8A28	11214	M00971	+	-418	-411	0.999	1	1.35	1	2113
T15F04FD8A28	11214	M01072	+	-59	-45	0.977	1	129	3.3e-56	3090
T15F04FDE399	11214	M00789	-	-421	-415	1	1	0.44	1	2626
T15F04FE2D63	11214	M00340	+	-937	-924	0.941	1	0.829	1	2113
T15F04FE2D63	11214	M00032	+	-936	-927	0.978	0.974	3.54	3.14e-11	2113
T15F04FE2D63	11214	M00339	+	-936	-922	0.965	1	1.09	1	2113
T15F04FE2D63	11214	M00771	-	-935	-924	0.991	1	1.04	1	2113
T15F04FE2D63	11214	M00971	-	-935	-928	0.999	1	1.15	1	2113
T15F04FE2D63	11214	M00340	+	-918	-905	0.93	1	0.829	1	2113
T15F04FE2D63	11214	M00777	-	-658	-646	0.993	0.994	0.86	1	6774
T15F04FE2D63	11214	M00972	-	-608	-598	0.994	1	0.322	1	3660
T15F04FE2D63	11214	M00632	-	-456	-445	0.915	0.907	0.507	1	2626
T15F04FE2D63	11214	M00953	-	15	41	0.862	0.8	0.764	1	367
T15F050007F3	11214	M00517	+	-834	-822	0.945	0.968	0.762	1	80612353
T15F050007F3	11214	M00517	-	-834	-822	0.966	1	0.542	1	80612353
T15F050007F3	11214	M00172	+	-833	-823	0.992	1	1.11	1	2353
T15F050007F3	11214	M00924	+	-831	-820	0.985	1	0.641	1	80612353
T15F050007F3	11214	M01012	-	-706	-689	0.97	0.988	0.199	1	3169
T15F050007F3	11214	M00724	-	-704	-694	0.97	0.972	0.186	1	3169
T15F050007F3	11214	M00791	+	-704	-692	0.976	0.977	0.228	1	3169
T15F050007F3	11214	M00724	-	-408	-398	0.976	1	0.186	1	3169
T15F050007F3	11214	M00791	+	-408	-396	0.987	1	0.228	1	3169
T15F050007F3	11214	M00791	-	-173	-161	0.983	1	0.395	1	3169
T15F050007F3	11214	M01012	+	-172	-155	0.982	1	0.332	1	3169
T15F050007F3	11214	M00724	+	-171	-161	0.965	1	0.277	1	3169
T15F050007F3	11214	M00791	-	-169	-157	0.99	1	0.395	1	3169
T15F050007F3	11214	M00724	+	-167	-157	1	1	0.277	1	3169
T15F050007F3	11214	M00340	-	-49	-36	0.904	1	1.24	1	2113
T15F050007F3	11214	M01034	-	-30	-21	0.994	0.998	3.34	8.82e-08	4609
T15F050034C5	11214	M01118	+	-328	-320	1	1	24.4	3.3e-49	7490
T15F05024278	11214	M00791	+	-852	-840	0.968	1	0.228	1	3169
T15F05024278	11214	M00953	+	-552	-526	0.908	1	1.26	1	367
T15F05024278	11214	M00956	+	-552	-526	0.923	1	0.754	1	367
T15F05024278	11214	M00339	-	-140	-126	0.93	1	1.64	0.474	2113
T15F05024278	11214	M00340	-	-138	-125	0.927	1	1.24	1	2113
T15F05024278	11214	M00340	-	69	82	0.909	1	1.24	1	2113
T15F05024278	11214	M00632	+	134	145	0.916	0.884	0.357	1	2626
T15F05028946	11214	M00340	-	-876	-863	0.908	1	1.24	1	2113
T15F05028946	11214	M00223	+	-870	-862	0.973	0.956	1.61	1	6774
T15F05028946	11214	M00772	+	-460	-446	0.985	1	0.35	1	3660
T15F05028946	11214	M00972	-	-456	-446	0.996	1	0.322	1	3660
T15F05028946	11214	M00032	-	-428	-419	0.966	0.974	4.15	7.47e-15	2113
T15F05028946	11214	M00777	-	-196	-184	0.987	0.984	0.86	1	6774
T15F05028946	11214	M01012	+	-88	-71	0.986	1	0.332	1	3169
T15F05028946	11214	M00791	-	-85	-73	0.969	1	0.395	1	3169
T15F05028946	11214	M00724	+	-83	-73	0.991	1	0.277	1	3169
T15F05028946	11214	M01036	-	2	24	0.923	1	0.84	1	7026
T15F05028946	11214	M00762	+	7	19	0.931	1	0.809	1	7026
T15F05028946	11214	M00765	-	7	19	0.89	1	2.79	0.0693	7026
T15F0502B4FD	11214	M00155	-	-627	-612	0.862	0.833	0.56	1	7026
T15F0502B4FD	11214	M00972	+	23	33	0.996	1	0.249	1	3660
T15F0502B537	11214	M00155	-	-685	-670	0.862	0.833	0.56	1	7026
T15F0502B537	11214	M00972	+	-35	-25	0.996	1	0.249	1	3660
T15F0503078B	11214	M00956	+	-483	-457	0.888	1	0.754	1	367
T15F0503078B	11214	M00191	-	-368	-350	0.967	1	1.01	1	2099
T15F05030BA6	11214	M01072	+	-482	-468	0.979	1	129	3.3e-56	3090
T15F05031456	11214	M01118	-	-351	-343	1	1	30.2	2.85e-62	7490
T15F05031456	11214	M00789	+	-9	-3	1	1	0.451	1	2626
T15F05031456	11214	M00517	+	165	177	0.965	1	0.762	1	80612353
T15F05031456	11214	M00517	-	165	177	0.956	0.968	0.542	1	80612353
T15F05031C8F	11214	M00632	-	-727	-716	0.936	0.907	0.507	1	2626
T15F05031C8F	11214	M00724	-	-705	-695	0.972	1	0.186	1	3169
T15F05031C8F	11214	M00340	-	8	21	0.906	1	1.24	1	2113
T15F0531C4C0	176	M01034	-	-892	-883	0.996	0.998	3.34	8.82e-08	4609
T15F0531C4C0	176	M01118	+	-180	-172	1	1	24.4	3.3e-49	7490
T15F0531C4C0	176	M00063	-	-141	-129	0.942	0.93	0.423	1	3660
T15F0531C4C0	176	M01118	+	-121	-113	1	1	24.4	3.3e-49	7490
T15F0531C4C0	176	M01118	+	-91	-83	1	1	24.4	3.3e-49	7490
T15F05A47F2D	7026	M01034	+	-516	-507	0.996	0.998	2.74	0.000301	4609
T15F05A47F2D	7026	M00155	+	-397	-382	0.83	0.909	0.783	1	7026
T15F05A47F2D	7026	M00976	+	-224	-216	1	1	185	6.96e-28	3091
T15F05A47F2D	7026	M00194	+	-217	-204	0.951	1	2.45	1	4790
T15F05A48D39	7026	M00340	-	-810	-797	0.936	1	1.24	1	2113
T15F05A48D39	7026	M01118	+	-500	-492	1	1	24.4	3.3e-49	7490
T15F05A49F6B	7026	M00765	-	-846	-834	0.888	1	2.79	0.0693	7026
T15F05A49F6B	7026	M00632	+	-425	-414	0.935	0.907	0.357	1	2626
T15F05A49F6B	7026	M01072	+	-102	-88	0.981	1	129	3.3e-56	3090
T15F05A49F6B	7026	M00765	-	95	107	0.902	0.86	2.79	0.0693	7026
T15F05A49F6B	7026	M01118	+	180	188	1	1	24.4	3.3e-49	7490
T15F05A49FF4	7026	M00765	-	-983	-971	0.888	1	2.79	0.0693	7026
T15F05A49FF4	7026	M00632	+	-562	-551	0.935	0.907	0.357	1	2626
T15F05A49FF4	7026	M01072	+	-239	-225	0.981	1	129	3.3e-56	3090
T15F05A49FF4	7026	M00765	-	-42	-30	0.902	0.86	2.79	0.0693	7026
T15F05A49FF4	7026	M01118	+	43	51	1	1	24.4	3.3e-49	7490
T15F05A49FF4	7026	M00976	+	116	124	0.999	1	185	6.96e-28	3091
T15F05A49FF4	7026	M00632	-	165	176	0.915	0.907	0.507	1	2626
T15F05A4A034	7026	M00632	+	-626	-615	0.935	0.907	0.357	1	2626
T15F05A4A034	7026	M01072	+	-303	-289	0.981	1	129	3.3e-56	3090
T15F05A4A034	7026	M00765	-	-106	-94	0.902	0.86	2.79	0.0693	7026
T15F05A4A034	7026	M01118	+	-21	-13	1	1	24.4	3.3e-49	7490
T15F05A4A034	7026	M00976	+	52	60	0.999	1	185	6.96e-28	3091
T15F05A4A034	7026	M00632	-	101	112	0.915	0.907	0.507	1	2626
T15F05A4A04E	7026	M00632	+	-652	-641	0.935	0.907	0.357	1	2626
T15F05A4A04E	7026	M01072	+	-329	-315	0.981	1	129	3.3e-56	3090
T15F05A4A04E	7026	M00765	-	-132	-120	0.902	0.86	2.79	0.0693	7026
T15F05A4A04E	7026	M01118	+	-47	-39	1	1	24.4	3.3e-49	7490
T15F05A4A04E	7026	M00976	+	26	34	0.999	1	185	6.96e-28	3091
T15F05A4A04E	7026	M00632	-	75	86	0.915	0.907	0.507	1	2626
T15F05A4A09F	7026	M00632	+	-733	-722	0.935	0.907	0.357	1	2626
T15F05A4A09F	7026	M01072	+	-410	-396	0.981	1	129	3.3e-56	3090
T15F05A4A09F	7026	M00765	-	-213	-201	0.902	0.86	2.79	0.0693	7026
T15F05A4A09F	7026	M01118	+	-128	-120	1	1	24.4	3.3e-49	7490
T15F05A4A09F	7026	M00976	+	-55	-47	0.999	1	185	6.96e-28	3091
T15F05A4A09F	7026	M00632	-	-6	5	0.915	0.907	0.507	1	2626
T15F05A4A11A	7026	M00632	+	-856	-845	0.935	0.907	0.357	1	2626
T15F05A4A11A	7026	M01072	+	-533	-519	0.981	1	129	3.3e-56	3090
T15F05A4A11A	7026	M00765	-	-336	-324	0.902	0.86	2.79	0.0693	7026
T15F05A4A11A	7026	M01118	+	-251	-243	1	1	24.4	3.3e-49	7490
T15F05A4A11A	7026	M00976	+	-178	-170	0.999	1	185	6.96e-28	3091
T15F05A4A11A	7026	M00632	-	-129	-118	0.915	0.907	0.507	1	2626
T15F05A4A136	7026	M00632	+	-884	-873	0.935	0.907	0.357	1	2626
T15F05A4A136	7026	M01072	+	-561	-547	0.981	1	129	3.3e-56	3090
T15F05A4A136	7026	M00765	-	-364	-352	0.902	0.86	2.79	0.0693	7026
T15F05A4A136	7026	M01118	+	-279	-271	1	1	24.4	3.3e-49	7490
T15F05A4A136	7026	M00976	+	-206	-198	0.999	1	185	6.96e-28	3091
T15F05A4A136	7026	M00632	-	-157	-146	0.915	0.907	0.507	1	2626
T15F05A4A9FA	7026	M00761	+	-911	-902	0.981	1	1.01	1	7157
T15F05A4A9FA	7026	M00799	+	-878	-872	1	1	3.31	2.71e-09	4609
T15F05A4A9FA	7026	M00799	+	-821	-815	1	1	3.31	2.71e-09	4609
T15F05A4A9FA	7026	M00791	-	-438	-426	0.966	1	0.395	1	3169
T15F05A4A9FA	7026	M01118	+	-361	-353	1	1	24.4	3.3e-49	7490
T15F05A4A9FA	7026	M00339	-	-199	-185	0.933	0.943	1.64	0.474	2113
T15F05A4A9FA	7026	M00972	-	-152	-142	0.996	1	0.322	1	3660
T15F05C83D52	3480	M00118	+	-735	-722	0.956	1	3.45	1	4609
T15F05C83D52	3480	M00118	-	-735	-722	0.956	1	3.45	1	4609
T15F05C83D52	3480	M01154	-	-734	-723	0.959	1	2.34	1	4609
T15F05C83D52	3480	M00799	-	-732	-726	1	1	3.28	2.75e-09	4609
T15F05C83D52	3480	M00799	+	-731	-725	1	1	3.31	2.71e-09	4609
T15F05C83D52	3480	M01072	-	-525	-511	0.983	1	201	2.37e-71	3090
T15F05C83D52	3480	M01073	-	-359	-342	0.983	1	43.3	2.37e-40	3090
T15F05C83D52	3480	M01072	-	-356	-342	0.977	1	201	2.37e-71	3090
T15F05C83D52	3480	M01118	-	8	16	1	1	30.2	2.85e-62	7490
T15F05C83E8B	3480	M01072	-	-838	-824	0.983	1	201	2.37e-71	3090
T15F05C83E8B	3480	M01073	-	-672	-655	0.983	1	43.3	2.37e-40	3090
T15F05C83E8B	3480	M01072	-	-669	-655	0.977	1	201	2.37e-71	3090
T15F05C83E8B	3480	M01118	-	-305	-297	1	1	30.2	2.85e-62	7490
T15F05C83F00	3480	M01072	-	-955	-941	0.983	1	201	2.37e-71	3090
T15F05C83F00	3480	M01073	-	-789	-772	0.983	1	43.3	2.37e-40	3090
T15F05C83F00	3480	M01072	-	-786	-772	0.977	1	201	2.37e-71	3090
T15F05C83F00	3480	M01118	-	-422	-414	1	1	30.2	2.85e-62	7490
T15F05C83F00	3480	M01118	+	110	118	1	1	24.4	3.3e-49	7490
T15F05C83F40	3480	M01073	-	-853	-836	0.983	1	43.3	2.37e-40	3090
T15F05C83F40	3480	M01072	-	-850	-836	0.977	1	201	2.37e-71	3090
T15F05C83F40	3480	M01118	-	-486	-478	1	1	30.2	2.85e-62	7490
T15F05C83F40	3480	M01118	+	46	54	1	1	24.4	3.3e-49	7490
T15F05C83FA3	3480	M01073	-	-952	-935	0.983	1	43.3	2.37e-40	3090
T15F05C83FA3	3480	M01072	-	-949	-935	0.977	1	201	2.37e-71	3090
T15F05C83FA3	3480	M01118	-	-585	-577	1	1	30.2	2.85e-62	7490
T15F05C83FA3	3480	M01118	+	-53	-45	1	1	24.4	3.3e-49	7490
T15F05C84005	3480	M01118	-	-683	-675	1	1	30.2	2.85e-62	7490
T15F05C84005	3480	M01118	+	-151	-143	1	1	24.4	3.3e-49	7490
T15F05C8402A	3480	M01118	-	-720	-712	1	1	30.2	2.85e-62	7490
T15F05C8402A	3480	M01118	+	-188	-180	1	1	24.4	3.3e-49	7490
T15F05C8402A	3480	M01118	+	189	197	1	1	24.4	3.3e-49	7490
T15F05C840B5	3480	M01118	-	-859	-851	1	1	30.2	2.85e-62	7490
T15F05C840B5	3480	M01118	+	-327	-319	1	1	24.4	3.3e-49	7490
T15F05C840B5	3480	M01118	+	50	58	1	1	24.4	3.3e-49	7490
T15F05C840B5	3480	M00034	+	93	112	0.783	0.645	2.02	1	7157
T15F05C840B5	3480	M00034	-	93	112	0.757	0.785	2.53	1	7157
T15F05C840B5	3480	M00339	-	159	173	0.93	1	1.64	0.474	2113
T15F05C84119	3480	M01118	-	-959	-951	1	1	30.2	2.85e-62	7490
T15F05C84119	3480	M01118	+	-427	-419	1	1	24.4	3.3e-49	7490
T15F05C84119	3480	M01118	+	-50	-42	1	1	24.4	3.3e-49	7490
T15F05C84119	3480	M00034	+	-7	12	0.783	0.645	2.02	1	7157
T15F05C84119	3480	M00034	-	-7	12	0.757	0.785	2.53	1	7157
T15F05C84119	3480	M00339	-	59	73	0.93	1	1.64	0.474	2113
T15F05C841BC	3480	M01118	+	-590	-582	1	1	24.4	3.3e-49	7490
T15F05C841BC	3480	M01118	+	-213	-205	1	1	24.4	3.3e-49	7490
T15F05C841BC	3480	M00034	+	-170	-151	0.783	0.645	2.02	1	7157
T15F05C841BC	3480	M00034	-	-170	-151	0.757	0.785	2.53	1	7157
T15F05C841BC	3480	M00339	-	-104	-90	0.93	1	1.64	0.474	2113
T15F05C841BC	3480	M01073	-	36	53	0.957	0.97	43.3	2.37e-40	3090
T15F05C841DA	3480	M01118	+	-620	-612	1	1	24.4	3.3e-49	7490
T15F05C841DA	3480	M01118	+	-243	-235	1	1	24.4	3.3e-49	7490
T15F05C841DA	3480	M00034	+	-200	-181	0.783	0.645	2.02	1	7157
T15F05C841DA	3480	M00034	-	-200	-181	0.757	0.785	2.53	1	7157
T15F05C841DA	3480	M00339	-	-134	-120	0.93	1	1.64	0.474	2113
T15F05C841DA	3480	M01073	-	6	23	0.957	0.97	43.3	2.37e-40	3090
T15F05C841DA	3480	M00632	+	185	196	0.928	0.907	0.357	1	2626
T15F05C8422C	3480	M01118	+	-702	-694	1	1	24.4	3.3e-49	7490
T15F05C8422C	3480	M01118	+	-325	-317	1	1	24.4	3.3e-49	7490
T15F05C8422C	3480	M00034	+	-282	-263	0.783	0.645	2.02	1	7157
T15F05C8422C	3480	M00034	-	-282	-263	0.757	0.785	2.53	1	7157
T15F05C8422C	3480	M00339	-	-216	-202	0.93	1	1.64	0.474	2113
T15F05C8422C	3480	M01073	-	-76	-59	0.957	0.97	43.3	2.37e-40	3090
T15F05C8422C	3480	M00632	+	103	114	0.928	0.907	0.357	1	2626
T15F05C8472B	3480	M01073	-	-598	-581	0.974	1	43.3	2.37e-40	3090
T15F05C8472B	3480	M01072	-	-595	-581	0.977	1	201	2.37e-71	3090
T15F05C8472B	3480	M00123	-	-156	-145	0.988	1	0.832	1	4609
T15F05C8472B	3480	M00799	+	-153	-147	1	1	3.31	2.71e-09	4609
T15F05C8472B	3480	M00339	-	42	56	0.94	1	1.64	0.474	2113
T15F05C84789	3480	M01073	-	-692	-675	0.974	1	43.3	2.37e-40	3090
T15F05C84789	3480	M01072	-	-689	-675	0.977	1	201	2.37e-71	3090
T15F05C84789	3480	M00123	-	-250	-239	0.988	1	0.832	1	4609
T15F05C84789	3480	M00799	+	-247	-241	1	1	3.31	2.71e-09	4609
T15F05C84789	3480	M00339	-	-52	-38	0.94	1	1.64	0.474	2113
T15F05C8D01D	3480	M00155	-	-770	-755	0.842	1	0.56	1	7026
T15F05C8D01D	3480	M00777	+	-601	-589	0.993	1	0.799	1	6774
T15F05C8D01D	3480	M00339	-	-507	-493	0.962	1	1.64	0.474	2113
T15F05C8D01D	3480	M00225	+	-505	-485	0.849	0.908	1.32	1	6774
T15F05C8D01D	3480	M00225	-	-505	-485	0.877	1	1.37	1	6774
T15F05C8D01D	3480	M00340	-	-505	-492	0.935	1	1.24	1	2113
T15F05C8D01D	3480	M00771	+	-505	-494	0.976	1	1.26	1	2113
T15F05C8D01D	3480	M00032	-	-502	-493	0.972	0.974	4.15	7.47e-15	2113
T15F05C8D01D	3480	M00971	+	-501	-494	0.999	1	1.35	1	2113
T15F05C8D01D	3480	M00223	+	-499	-491	0.973	0.956	1.61	1	6774
T15F05C8D01D	3480	M00155	-	-49	-34	0.852	0.833	0.56	1	7026
T15F05C926B9	3480	M00953	-	-996	-970	0.877	1	0.764	1	367
T15F05C926B9	3480	M00956	-	-996	-970	0.914	1	0.628	1	367
T15F05C926B9	3480	M00447	-	-990	-976	0.915	1	0.614	1	367
T15F05C926B9	3480	M00765	+	27	39	0.888	1	1.33	1	7026
T15F05C926D5	3480	M00765	+	-1	11	0.888	1	1.33	1	7026
T15F05C98BB5	3480	M00791	-	-810	-798	0.965	1	0.395	1	3169
T15F05C98BB5	3480	M00774	+	-285	-270	0.976	0.958	1.44	1	59704790
T15F05C98BB5	3480	M00194	+	-282	-269	0.968	1	2.45	1	4790
T15F05C98BB5	3480	M00194	-	-282	-269	0.943	1	1.7	1	4790
T15F05C98BB5	3480	M00054	+	-280	-271	0.997	1	1.8	1	5970
T15F05C98BB5	3480	M00054	-	-280	-271	0.997	1	1.59	1	5970
T15F05C98BB5	3480	M00032	+	123	132	0.993	1	3.54	3.14e-11	2113
T15F05C9DC4E	3480	M01034	+	-988	-979	0.994	0.998	2.74	0.000301	4609
T15F05C9DC4E	3480	M00517	+	-820	-808	0.94	0.968	0.762	1	80612353
T15F05C9DC4E	3480	M00517	-	-820	-808	0.964	1	0.542	1	80612353
T15F05C9DC4E	3480	M00340	+	-542	-529	0.909	1	0.829	1	2113
T15F05C9DC4E	3480	M00225	+	-94	-74	0.855	0.775	1.32	1	6774
T15F05C9DC4E	3480	M00225	-	-94	-74	0.858	1	1.37	1	6774
T15F05C9DC4E	3480	M00340	+	-87	-74	0.904	1	0.829	1	2113
T15F05C9DC4E	3480	M00052	-	-83	-74	0.983	1	2.05	1	5970
T15F05C9DC4E	3480	M00054	-	-83	-74	0.967	0.944	1.59	1	5970
T15F05C9DC4E	3480	M00517	-	67	79	0.967	1	0.542	1	80612353
T15F05C9DC4E	3480	M00924	+	70	81	0.992	1	0.641	1	80612353
T15F05C9DC4E	3480	M00155	+	115	130	0.847	0.977	0.783	1	7026
T15F05C9E0C4	3480	M00632	-	-941	-930	0.921	0.907	0.507	1	2626
T15F05C9E0C4	3480	M00517	-	-308	-296	0.945	0.948	0.542	1	80612353
T15F05C9E0C4	3480	M00191	+	-66	-48	0.947	1	0.497	1	2099
T15F05C9E939	3480	M00791	-	-65	-53	0.99	1	0.395	1	3169
T15F05C9E939	3480	M00724	+	-63	-53	1	1	0.277	1	3169
T15F05CA0EFD	3480	M00777	+	-699	-687	0.988	0.994	0.799	1	6774
T15F05CA0EFD	3480	M00191	+	-94	-76	0.952	1	0.497	1	2099
T15F05CA3B22	3480	M01073	-	-151	-134	0.966	1	43.3	2.37e-40	3090
T15F05CA3B22	3480	M00032	-	92	101	0.963	1	4.15	7.47e-15	2113
T15F05CBF3E1	3480	M00340	-	-908	-895	0.905	1	1.24	1	2113
T15F05CBF3E1	3480	M00777	+	-888	-876	0.988	0.994	0.799	1	6774
T15F05CBF3E1	3480	M00225	+	-787	-767	0.864	1	1.32	1	6774
T15F05CBF3E1	3480	M00340	-	-616	-603	0.919	1	1.24	1	2113
T15F05CBF3E1	3480	M00799	-	-235	-229	1	1	3.28	2.75e-09	4609
T15F05CBF3E1	3480	M00953	-	-214	-188	0.928	1	0.764	1	367
T15F05CBF3E1	3480	M00956	-	-214	-188	0.966	1	0.628	1	367
T15F05CBF3E1	3480	M00447	-	-208	-194	0.913	1	0.614	1	367
T15F05CBF3E1	3480	M00481	+	-208	-194	0.899	0.885	1.22	1	367
T15F05CBF3E1	3480	M00481	-	-208	-194	0.901	1	1.95	1	367
T15F05CBF3E1	3480	M00765	-	60	72	0.906	1	2.79	0.0693	7026
T15F05CBF3E1	3480	M00965	-	66	82	0.923	1	0.878	1	70265914
T15F05CBF3E1	3480	M00032	+	170	179	0.972	0.974	3.54	3.14e-11	2113
T15F05CBF3E1	3480	M00339	+	170	184	0.94	1	1.09	1	2113
T15F05CBF3E1	3480	M00971	-	171	178	0.999	1	1.15	1	2113
T15F05CC041F	3480	M00339	+	-407	-393	0.938	1	1.09	1	2113
T15F05CC041F	3480	M00971	-	-406	-399	1	1	1.15	1	2113
T15F05CC041F	3480	M00632	+	-94	-83	0.918	0.907	0.357	1	2626
T15F05CC088A	3480	M01036	+	-949	-927	0.887	1	0.833	1	7026
T15F05CC088A	3480	M00155	-	-919	-904	0.873	0.977	0.56	1	7026
T15F05CC088A	3480	M00632	-	-885	-874	0.913	0.907	0.507	1	2626
T15F05CC088A	3480	M00155	-	-494	-479	0.842	0.882	0.56	1	7026
T15F05CC088A	3480	M00789	-	-278	-272	1	1	0.44	1	2626
T15F05CC088A	3480	M00924	-	120	131	0.99	1	1.09	1	80612353
T15F05CC088A	3480	M00517	+	122	134	0.973	1	0.762	1	80612353
T15F05CC088A	3480	M00517	-	122	134	0.954	0.968	0.542	1	80612353
T15F05CC088A	3480	M00172	-	123	133	0.989	1	0.578	1	2353
T15F05CC088A	3480	M00925	-	124	132	0.997	1	0.455	1	80612353
T15F05CC12C5	3480	M00777	+	-925	-913	0.992	0.994	0.799	1	6774
T15F05CC12C5	3480	M00791	-	-654	-642	0.972	1	0.395	1	3169
T15F05CC36BD	3480	M00761	-	-968	-959	0.98	1	1.21	1	7157
T15F05CC36BD	3480	M00339	-	-938	-924	0.936	1	1.64	0.474	2113
T15F05CC36BD	3480	M00340	-	-936	-923	0.944	1	1.24	1	2113
T15F05CC36BD	3480	M00771	+	-936	-925	0.978	1	1.26	1	2113
T15F05CC36BD	3480	M00032	-	-933	-924	0.967	0.974	4.15	7.47e-15	2113
T15F05CC36BD	3480	M00799	-	-805	-799	1	1	3.28	2.75e-09	4609
T15F05CC36BD	3480	M00191	-	-780	-762	0.95	1	1.01	1	2099
T15F05CC36BD	3480	M00517	-	-727	-715	0.94	0.946	0.542	1	80612353
T15F05CC36BD	3480	M01118	-	-526	-518	1	1	30.2	2.85e-62	7490
T15F05CC36BD	3480	M00953	+	-168	-142	0.863	1	1.26	1	367
T15F05CC36BD	3480	M00956	+	-168	-142	0.882	1	0.754	1	367
T15F05CC36BD	3480	M00339	+	138	152	0.955	1	1.09	1	2113
T15F05CC36BD	3480	M00971	-	139	146	1	1	1.15	1	2113
T15F05CC36EE	3480	M00339	-	-987	-973	0.936	1	1.64	0.474	2113
T15F05CC36EE	3480	M00340	-	-985	-972	0.944	1	1.24	1	2113
T15F05CC36EE	3480	M00771	+	-985	-974	0.978	1	1.26	1	2113
T15F05CC36EE	3480	M00032	-	-982	-973	0.967	0.974	4.15	7.47e-15	2113
T15F05CC36EE	3480	M00799	-	-854	-848	1	1	3.28	2.75e-09	4609
T15F05CC36EE	3480	M00191	-	-829	-811	0.95	1	1.01	1	2099
T15F05CC36EE	3480	M00517	-	-776	-764	0.94	0.946	0.542	1	80612353
T15F05CC36EE	3480	M01118	-	-575	-567	1	1	30.2	2.85e-62	7490
T15F05CC36EE	3480	M00953	+	-217	-191	0.863	1	1.26	1	367
T15F05CC36EE	3480	M00956	+	-217	-191	0.882	1	0.754	1	367
T15F05CC36EE	3480	M00339	+	89	103	0.955	1	1.09	1	2113
T15F05CC36EE	3480	M00971	-	90	97	1	1	1.15	1	2113
T15F05CC376E	3480	M00799	-	-982	-976	1	1	3.28	2.75e-09	4609
T15F05CC376E	3480	M00191	-	-957	-939	0.95	1	1.01	1	2099
T15F05CC376E	3480	M00517	-	-904	-892	0.94	0.946	0.542	1	80612353
T15F05CC376E	3480	M01118	-	-703	-695	1	1	30.2	2.85e-62	7490
T15F05CC376E	3480	M00953	+	-345	-319	0.863	1	1.26	1	367
T15F05CC376E	3480	M00956	+	-345	-319	0.882	1	0.754	1	367
T15F05CC376E	3480	M00339	+	-39	-25	0.955	1	1.09	1	2113
T15F05CC376E	3480	M00971	-	-38	-31	1	1	1.15	1	2113
T15F05CC5685	3480	M00972	-	-895	-885	0.993	1	0.322	1	3660
T15F05CC5685	3480	M00340	+	-138	-125	0.933	1	0.829	1	2113
T15F05CC5685	3480	M00032	+	-137	-128	0.973	0.974	3.54	3.14e-11	2113
T15F05CC5685	3480	M00339	+	-137	-123	0.95	1	1.09	1	2113
T15F05CC5685	3480	M00971	-	-136	-129	0.999	1	1.15	1	2113
T15F05CC5685	3480	M00340	-	21	34	0.914	1	1.24	1	2113
T15F05CC5685	3480	M00517	+	136	148	0.943	1	0.762	1	80612353
T15F05CCBD98	3480	M00632	-	-881	-870	0.927	0.907	0.507	1	2626
T15F05CCBD98	3480	M00924	-	-592	-581	0.99	1	1.09	1	80612353
T15F05CCBD98	3480	M00517	+	-590	-578	0.966	1	0.762	1	80612353
T15F05CCBD98	3480	M00517	-	-590	-578	0.949	0.968	0.542	1	80612353
T15F05CCBD98	3480	M00172	-	-589	-579	0.986	1	0.578	1	2353
T15F05CCBD98	3480	M00925	-	-588	-580	0.997	1	0.455	1	80612353
T15F05CCBD98	3480	M00632	-	160	171	0.93	0.907	0.507	1	2626
T15F05CCBD98	3480	M00063	-	165	177	0.95	1	0.423	1	3660
T15F05CCF4C7	3480	M00118	+	-892	-879	0.943	1	3.45	1	4609
T15F05CCF4C7	3480	M00118	-	-892	-879	0.943	1	3.45	1	4609
T15F05CCF4C7	3480	M00123	+	-891	-880	0.989	1	0.613	1	4609
T15F05CCF4C7	3480	M01145	+	-891	-880	0.939	1	5.78	1	4609
T15F05CCF4C7	3480	M01145	-	-891	-880	0.959	1	2.1	1	4609
T15F05CCF4C7	3480	M00799	-	-889	-883	1	1	3.28	2.75e-09	4609
T15F05CCF4C7	3480	M00799	+	-888	-882	1	1	3.31	2.71e-09	4609
T15F05CCF4C7	3480	M00340	-	-686	-673	0.91	1	1.24	1	2113
T15F05CCF4C7	3480	M00032	-	-180	-171	0.983	1	4.15	7.47e-15	2113
T15F05CCF4C7	3480	M00953	-	-152	-126	0.885	1	0.764	1	367
T15F05CCF4C7	3480	M00956	-	-152	-126	0.906	1	0.628	1	367
T15F05CCF4C7	3480	M00956	-	-110	-84	0.908	1	0.628	1	367
T15F05CCF56F	3480	M00340	-	-854	-841	0.91	1	1.24	1	2113
T15F05CCF56F	3480	M00032	-	-348	-339	0.983	1	4.15	7.47e-15	2113
T15F05CCF56F	3480	M00953	-	-320	-294	0.885	1	0.764	1	367
T15F05CCF56F	3480	M00956	-	-320	-294	0.906	1	0.628	1	367
T15F05CCF56F	3480	M00956	-	-278	-252	0.908	1	0.628	1	367
T15F05CCF56F	3480	M01072	+	63	77	0.976	1	129	3.3e-56	3090
T15F05CCF56F	3480	M00194	+	106	119	0.929	0.962	2.45	1	4790
T15F05CCF5BD	3480	M00340	-	-932	-919	0.91	1	1.24	1	2113
T15F05CCF5BD	3480	M00032	-	-426	-417	0.983	1	4.15	7.47e-15	2113
T15F05CCF5BD	3480	M00953	-	-398	-372	0.885	1	0.764	1	367
T15F05CCF5BD	3480	M00956	-	-398	-372	0.906	1	0.628	1	367
T15F05CCF5BD	3480	M00956	-	-356	-330	0.908	1	0.628	1	367
T15F05CCF5BD	3480	M01072	+	-15	-1	0.976	1	129	3.3e-56	3090
T15F05CCF5BD	3480	M00194	+	28	41	0.929	0.962	2.45	1	4790
T15F05CCF5FB	3480	M00340	-	-994	-981	0.91	1	1.24	1	2113
T15F05CCF5FB	3480	M00032	-	-488	-479	0.983	1	4.15	7.47e-15	2113
T15F05CCF5FB	3480	M00953	-	-460	-434	0.885	1	0.764	1	367
T15F05CCF5FB	3480	M00956	-	-460	-434	0.906	1	0.628	1	367
T15F05CCF5FB	3480	M00956	-	-418	-392	0.908	1	0.628	1	367
T15F05CCF5FB	3480	M01072	+	-77	-63	0.976	1	129	3.3e-56	3090
T15F05CCF5FB	3480	M00194	+	-34	-21	0.929	0.962	2.45	1	4790
T15R01473600	4692	M00972	-	-910	-900	0.99	1	0.322	1	3660
T15R01473600	4692	M00339	-	-17	-3	0.955	1	1.64	0.474	2113
T15R01473600	4692	M00340	-	-15	-2	0.915	1	1.24	1	2113
T15R01473600	4692	M00272	-	110	119	0.988	1	0.56	1	7157
T15R037B25FD	302	M00953	+	-747	-721	0.918	1	1.26	1	367
T15R037B25FD	302	M00956	+	-747	-721	0.943	1	0.754	1	367
T15R037B25FD	302	M00481	+	-741	-727	0.908	1	1.22	1	367
T15R037B25FD	302	M00789	+	-527	-521	1	1	0.451	1	2626
T15R037B25FD	302	M00965	-	-457	-441	0.876	0.813	0.878	1	70265914
T15R037B8B75	302	M00789	+	-397	-391	1	1	0.451	1	2626
T15R037B8B75	302	M01034	-	-234	-225	0.993	0.998	3.34	8.82e-08	4609
T15R037BBEFF	302	M00724	+	-455	-445	0.968	1	0.277	1	3169
T15R037BBEFF	302	M00340	+	-377	-364	0.937	1	0.829	1	2113
T15R037BBEFF	302	M00032	+	-376	-367	0.977	0.974	3.54	3.14e-11	2113
T15R037BBEFF	302	M00339	+	-376	-362	0.958	1	1.09	1	2113
T15R037BBEFF	302	M00771	-	-375	-364	0.98	1	1.04	1	2113
T15R037BBEFF	302	M00971	-	-375	-368	0.999	1	1.15	1	2113
T15R037BBEFF	302	M01034	-	-122	-113	0.994	0.998	3.34	8.82e-08	4609
T15R037BBEFF	302	M00517	+	-71	-59	0.956	0.946	0.762	1	80612353
T15R037BBEFF	302	M00632	+	44	55	0.93	0.907	0.357	1	2626
T15R037BC479	302	M00191	-	-720	-702	0.944	1	1.01	1	2099
T15R037BC479	302	M01118	+	-669	-661	1	1	24.4	3.3e-49	7490
T15R037BC479	302	M00777	+	-640	-628	0.994	1	0.799	1	6774
T15R037BC479	302	M00223	-	-635	-627	0.984	1	1.3	1	6774
T15R037BC479	302	M00466	+	-204	-193	0.971	1	10.2	1	3091
T15R037BC479	302	M00777	+	-158	-146	0.988	0.994	0.799	1	6774
T15R037BC479	302	M00340	-	-133	-120	0.916	1	1.24	1	2113
T15R037C419C	302	M00632	-	-468	-457	0.923	0.884	0.507	1	2626
T15R037C419C	302	M00517	-	-330	-318	0.996	1	0.542	1	80612353
T15R037C419C	302	M00924	+	-327	-316	0.99	1	0.641	1	80612353
T15R037C419C	302	M00956	+	-79	-53	0.884	1	0.754	1	367
T15R053B408C	51458	M00481	-	-668	-654	0.898	0.981	1.95	1	367
T15R053B408C	51458	M00155	+	-628	-613	0.885	1	0.783	1	7026
T15R053B408C	51458	M01034	-	-524	-515	0.998	1	3.34	8.82e-08	4609
T15R053B408C	51458	M00799	+	-521	-515	1	1	3.31	2.71e-09	4609
T15R053B408C	51458	M00761	+	-255	-246	0.99	1	1.01	1	7157
T15R053B408C	51458	M00340	+	163	176	0.95	1	0.829	1	2113
T15R053B408C	51458	M00339	+	164	178	0.953	1	1.09	1	2113
T15R053B693F	51458	M00155	-	-984	-969	0.825	0.977	0.56	1	7026
T15R053B693F	51458	M00191	-	-806	-788	0.956	1	1.01	1	2099
T15R053B693F	51458	M00032	+	-395	-386	0.994	1	3.54	3.14e-11	2113
T0XF02D2255B	7076	M00791	+	-990	-978	0.975	1	0.228	1	3169
T0XF02D2255B	7076	M00155	+	-357	-342	0.834	0.882	0.783	1	7026
T0XF02D2255B	7076	M00789	-	-277	-271	1	1	0.44	1	2626
T0XF02D2255B	7076	M00517	+	-134	-122	0.973	1	0.762	1	80612353
T0XF02D2255B	7076	M00517	-	-134	-122	0.941	0.968	0.542	1	80612353
T0XF02D2255B	7076	M00925	-	-132	-124	1	1	0.455	1	80612353
T0XF02D2255B	7076	M00926	+	-131	-124	1	1	0.505	1	80612353
T0XF02D2263B	7076	M00155	+	-581	-566	0.834	0.882	0.783	1	7026
T0XF02D2263B	7076	M00789	-	-501	-495	1	1	0.44	1	2626
T0XF02D2263B	7076	M00517	+	-358	-346	0.973	1	0.762	1	80612353
T0XF02D2263B	7076	M00517	-	-358	-346	0.941	0.968	0.542	1	80612353
T0XF02D2263B	7076	M00925	-	-356	-348	1	1	0.455	1	80612353
T0XF02D2263B	7076	M00926	+	-355	-348	1	1	0.505	1	80612353
T0XF03F976EE	367	M00340	+	-581	-568	0.903	1	0.829	1	2113
T0XF03F976EE	367	M00340	+	-251	-238	0.9	1	0.829	1	2113
T0XF05B6324C	1730	M00123	+	-128	-117	0.987	1	0.613	1	4609
T0XF05B6324C	1730	M00771	-	97	108	0.972	1	1.04	1	2113
T0XF05B8F204	1730	M00447	+	-811	-797	0.89	0.899	0.41	1	367
T0XF05B8F204	1730	M00447	-	-811	-797	0.891	1	0.614	1	367
T0XF05B8F204	1730	M00777	-	-764	-752	0.985	0.984	0.86	1	6774
T0XF05BF01DB	1730	M00791	-	-949	-937	0.968	0.977	0.395	1	3169
T0XF05BF01DB	1730	M00724	+	-947	-937	0.979	0.972	0.277	1	3169
T0XF05BF01DB	1730	M01012	+	-913	-896	0.98	1	0.332	1	3169
T0XF05BF01DB	1730	M00791	-	-910	-898	0.975	1	0.395	1	3169
T0XF05BF01DB	1730	M00724	+	-908	-898	0.983	1	0.277	1	3169
T0XF05BF01DB	1730	M01012	+	-713	-696	0.976	0.988	0.332	1	3169
T0XF05BF01DB	1730	M00517	-	-349	-337	0.943	0.948	0.542	1	80612353
T0XF05C09640	1730	M00972	-	-112	-102	0.99	1	0.322	1	3660
T0XF05C09640	1730	M01012	+	-102	-85	0.988	1	0.332	1	3169
T0XF05C09640	1730	M00791	-	-99	-87	0.989	1	0.395	1	3169
T0XF05C09640	1730	M00724	+	-97	-87	1	1	0.277	1	3169
T0XF05C09640	1730	M00632	-	-23	-12	0.921	0.907	0.507	1	2626
T0XF05C18E4F	1730	M00191	+	-977	-959	0.946	1	0.497	1	2099
T0XF05C18E4F	1730	M00155	+	-470	-455	0.868	1	0.783	1	7026
T0XF05C18E4F	1730	M00924	-	-6	5	0.985	1	1.09	1	80612353
T0XF05C18E4F	1730	M00517	+	-4	8	0.974	1	0.762	1	80612353
T0XF05C18E4F	1730	M00517	-	-4	8	0.962	0.968	0.542	1	80612353
T0XF05C1C729	1730	M01012	+	-972	-955	0.978	1	0.332	1	3169
T0XF05C1C729	1730	M00791	-	-969	-957	0.989	1	0.395	1	3169
T0XF05C1C729	1730	M00724	+	-967	-957	1	1	0.277	1	3169
T0XF05C1C729	1730	M00225	-	-570	-550	0.837	0.908	1.37	1	6774
T0XF05C1C729	1730	M00223	-	-564	-556	1	1	1.3	1	6774
T0XF05C1C729	1730	M01034	+	-194	-185	0.992	1	2.74	0.000301	4609
T0XF05C1C729	1730	M01036	+	-194	-172	0.929	1	0.833	1	7026
T0XF061C4D6A	27018	M00965	+	-698	-682	0.881	0.813	0.906	1	70265914
T0XF061C4D6A	27018	M00965	+	-53	-37	0.9	1	0.906	1	70265914
T0XF061C4D6A	27018	M01034	+	-48	-39	0.992	1	2.74	0.000301	4609
T0XF061C4FB2	27018	M00965	+	-637	-621	0.9	1	0.906	1	70265914
T0XF061C4FB2	27018	M01034	+	-632	-623	0.992	1	2.74	0.000301	4609
T0XF0669621B	1287	M00632	+	-613	-602	0.915	0.907	0.357	1	2626
T0XF0669621B	1287	M00953	+	-393	-367	0.871	1	1.26	1	367
T0XF0669621B	1287	M00956	+	-393	-367	0.894	1	0.754	1	367
T0XF0669621B	1287	M01118	+	-100	-92	1	1	24.4	3.3e-49	7490
T0XF066AA941	1287	M01012	+	-923	-906	0.975	0.988	0.332	1	3169
T0XF066AA941	1287	M00724	+	-918	-908	0.966	0.972	0.277	1	3169
T0XF066AA941	1287	M00972	-	-814	-804	0.999	1	0.322	1	3660
T0XF066AA941	1287	M00155	-	-629	-614	0.837	0.814	0.56	1	7026
T0XF066AA941	1287	M00155	+	-459	-444	0.851	0.767	0.783	1	7026
T0XF066AA941	1287	M00965	+	-451	-435	0.936	1	0.906	1	70265914
T0XF066AA941	1287	M00791	-	-226	-214	0.967	1	0.395	1	3169
T0XF066B8F4E	1287	M00791	-	-694	-682	0.971	1	0.395	1	3169
T0XF066B8F4E	1287	M00777	-	-475	-463	0.989	0.994	0.86	1	6774
T0XF066C005C	1287	M00789	+	-974	-968	1	1	0.451	1	2626
T0XF066C005C	1287	M00340	-	-807	-794	0.916	1	1.24	1	2113
T0XF066C005C	1287	M00791	-	-772	-760	0.98	1	0.395	1	3169
T0XF066C005C	1287	M00789	-	-61	-55	1	1	0.44	1	2626
T0XR027B25E4	8573	M00339	+	-944	-930	0.934	1	1.09	1	2113
T0XR027B25E4	8573	M00971	-	-943	-936	1	1	1.15	1	2113
T0XR0324383E	6757	M00155	-	-870	-855	0.833	0.767	0.56	1	7026
T0XR0324383E	6757	M00777	-	-114	-102	0.994	0.994	0.86	1	6774
T0XR06649710	1288	M00972	+	-398	-388	0.992	1	0.249	1	3660
T0XR06649710	1288	M00789	-	-351	-345	1	1	0.44	1	2626
T0XR06649710	1288	M01036	-	-317	-295	0.92	1	0.84	1	7026
T0XR06649710	1288	M00762	+	-312	-300	0.925	0.849	0.809	1	7026
T0XR06649710	1288	M00791	+	-262	-250	0.967	1	0.228	1	3169
T0XR06649710	1288	M00340	-	-221	-208	0.908	1	1.24	1	2113
T0XR06649710	1288	M00791	-	58	70	0.966	1	0.395	1	3169
T0XR0924A9F6	2539	M00032	-	-256	-247	0.993	1	4.15	7.47e-15	2113
T0XR0924A9F6	2539	M00034	+	-4	15	0.739	0.645	2.02	1	7157
T0XR0924A9F6	2539	M00034	-	-4	15	0.731	0.664	2.53	1	7157
T0XR09251E56	2539	M00976	-	-801	-793	0.998	1	114	1.58e-13	3091
T0XR09251E56	2539	M00791	-	-579	-567	0.966	1	0.395	1	3169
T0XR09251E56	2539	M00155	+	-502	-487	0.88	0.924	0.783	1	7026
T0XR09251E56	2539	M00194	+	-477	-464	0.951	1	2.45	1	4790
T0XR09251E56	2539	M00340	+	128	141	0.968	1	0.829	1	2113
T0XR09251E56	2539	M00032	+	129	138	0.971	0.974	3.54	3.14e-11	2113
T0XR09251E56	2539	M00339	+	129	143	0.991	1	1.09	1	2113
T0XR09251E56	2539	M00771	-	130	141	0.996	1	1.04	1	2113
T0XR09251E56	2539	M00971	-	130	137	0.999	1	1.15	1	2113
T0XR0925211F	2539	M00032	-	-973	-964	0.967	1	4.15	7.47e-15	2113
T0XR0925211F	2539	M00032	-	-787	-778	0.984	1	4.15	7.47e-15	2113
T0XR0925211F	2539	M00032	-	-780	-771	0.989	1	4.15	7.47e-15	2113
T0XR0925211F	2539	M00032	+	-755	-746	0.995	1	3.54	3.14e-11	2113
T0XR0925211F	2539	M00976	-	-88	-80	0.998	1	114	1.58e-13	3091
T0XR0925211F	2539	M00791	-	134	146	0.966	1	0.395	1	3169
T0XR09252298	2539	M00032	-	-596	-587	0.967	1	4.15	7.47e-15	2113
T0XR09252298	2539	M00032	-	-410	-401	0.984	1	4.15	7.47e-15	2113
T0XR09252298	2539	M00032	-	-403	-394	0.989	1	4.15	7.47e-15	2113
T0XR09252298	2539	M00032	+	-378	-369	0.995	1	3.54	3.14e-11	2113
T14F013149F1	4860	M00447	-	-537	-523	0.878	1	0.614	1	367
T14F01556CE9	4323	M01012	-	29	46	0.974	1	0.199	1	3169
T14F01556CE9	4323	M00724	-	31	41	0.977	1	0.186	1	3169
T14F020EC227	6729	M00789	+	-602	-596	1	1	0.451	1	2626
T14F020EC227	6729	M01034	+	-286	-277	0.994	0.998	2.74	0.000301	4609
T14F020EC227	6729	M00191	-	-271	-253	0.943	1	1.01	1	2099
T14F020EC227	6729	M00799	+	-27	-21	1	1	3.31	2.71e-09	4609
T14F020EC227	6729	M00223	+	91	99	0.976	1	1.61	1	6774
T14F020EC227	6729	M00772	-	164	178	0.988	1	0.314	1	3660
T14F020EC227	6729	M00972	+	164	174	0.996	1	0.249	1	3660
T14F020EC352	6729	M00789	+	-901	-895	1	1	0.451	1	2626
T14F020EC352	6729	M01034	+	-585	-576	0.994	0.998	2.74	0.000301	4609
T14F020EC352	6729	M00191	-	-570	-552	0.943	1	1.01	1	2099
T14F020EC352	6729	M00799	+	-326	-320	1	1	3.31	2.71e-09	4609
T14F020EC352	6729	M00223	+	-208	-200	0.976	1	1.61	1	6774
T14F020EC352	6729	M00772	-	-135	-121	0.988	1	0.314	1	3660
T14F020EC352	6729	M00972	+	-135	-125	0.996	1	0.249	1	3660
T14F020EC352	6729	M00032	+	-53	-44	0.983	1	3.54	3.14e-11	2113
T14F020F5F35	6729	M00791	-	-594	-582	0.966	1	0.395	1	3169
T14F020F5F35	6729	M01012	-	-212	-195	0.983	1	0.199	1	3169
T14F020F5F35	6729	M00724	-	-210	-200	0.992	1	0.186	1	3169
T14F020F5F35	6729	M00791	+	-210	-198	0.97	1	0.228	1	3169
T14F022861B5	5083	M01034	+	-563	-554	0.993	0.998	2.74	0.000301	4609
T14F022861B5	5083	M00172	+	-527	-517	0.987	1	1.11	1	2353
T14F022861B5	5083	M00791	-	-323	-311	0.967	1	0.395	1	3169
T14F022861B5	5083	M00777	+	-277	-265	0.998	1	0.799	1	6774
T14F022861B5	5083	M00223	-	-272	-264	0.984	1	1.3	1	6774
T14F022861B5	5083	M00172	-	-238	-228	0.995	1	0.578	1	2353
T14F022861B5	5083	M00339	-	-11	3	0.945	1	1.64	0.474	2113
T14F022861B5	5083	M00340	-	-9	4	0.911	1	1.24	1	2113
T14F0228627E	5083	M01034	+	-764	-755	0.993	0.998	2.74	0.000301	4609
T14F0228627E	5083	M00172	+	-728	-718	0.987	1	1.11	1	2353
T14F0228627E	5083	M00791	-	-524	-512	0.967	1	0.395	1	3169
T14F0228627E	5083	M00777	+	-478	-466	0.998	1	0.799	1	6774
T14F0228627E	5083	M00223	-	-473	-465	0.984	1	1.3	1	6774
T14F0228627E	5083	M00172	-	-439	-429	0.995	1	0.578	1	2353
T14F0228627E	5083	M00339	-	-212	-198	0.945	1	1.64	0.474	2113
T14F0228627E	5083	M00340	-	-210	-197	0.911	1	1.24	1	2113
T14F0228627E	5083	M00155	-	122	137	0.843	0.833	0.56	1	7026
T14F03A652F4	3091	M00191	+	-522	-504	0.951	1	0.497	1	2099
T14F03A652F4	3091	M01072	-	-249	-235	0.976	1	201	2.37e-71	3090
T14F03A652F4	3091	M00972	-	-179	-169	0.986	0.976	0.322	1	3660
T14F03A652F4	3091	M00799	-	-146	-140	1	1	3.28	2.75e-09	4609
T14F03A652F4	3091	M00194	+	-67	-54	0.951	1	2.45	1	4790
T14F03A65377	3091	M00191	+	-653	-635	0.951	1	0.497	1	2099
T14F03A65377	3091	M01072	-	-380	-366	0.976	1	201	2.37e-71	3090
T14F03A65377	3091	M00972	-	-310	-300	0.986	0.976	0.322	1	3660
T14F03A65377	3091	M00799	-	-277	-271	1	1	3.28	2.75e-09	4609
T14F03A65377	3091	M00194	+	-198	-185	0.951	1	2.45	1	4790
T14F03A65377	3091	M00761	-	179	188	0.983	0.977	1.21	1	7157
T14F0475906E	2353	M00965	+	-587	-571	0.881	0.813	0.906	1	70265914
T14F04759734	2353	M00632	-	-568	-557	0.936	1	0.507	1	2626
T14F04759734	2353	M01118	+	-418	-410	1	1	24.4	3.3e-49	7490
T14F04759734	2353	M01118	+	-337	-329	1	1	24.4	3.3e-49	7490
T14F04759734	2353	M00032	+	-323	-314	0.965	0.974	3.54	3.14e-11	2113
T14F04759734	2353	M00340	+	-208	-195	0.914	1	0.829	1	2113
T14F04759734	2353	M00155	+	-72	-57	0.854	0.905	0.783	1	7026
T14F04759734	2353	M01034	+	104	113	0.995	0.998	2.74	0.000301	4609
T14F06418378	9112	M00965	+	-853	-837	0.879	0.954	0.906	1	70265914
T14F06418378	9112	M01034	+	-769	-760	0.994	0.998	2.74	0.000301	4609
T14F06418378	9112	M00339	-	-387	-373	0.93	1	1.64	0.474	2113
T14F06418378	9112	M00340	-	-385	-372	0.901	1	1.24	1	2113
T14F06418378	9112	M00771	+	-385	-374	0.978	1	1.26	1	2113
T14F06418378	9112	M01034	-	-299	-290	0.994	0.998	3.34	8.82e-08	4609
T14F06418378	9112	M01034	+	-66	-57	0.997	0.998	2.74	0.000301	4609
T14F06418378	9112	M00322	+	-50	-41	0.99	1	56.5	2.65e-09	4609
T14F0641853A	9112	M00339	-	-837	-823	0.93	1	1.64	0.474	2113
T14F0641853A	9112	M00340	-	-835	-822	0.901	1	1.24	1	2113
T14F0641853A	9112	M00771	+	-835	-824	0.978	1	1.26	1	2113
T14F0641853A	9112	M01034	-	-749	-740	0.994	0.998	3.34	8.82e-08	4609
T14F0641853A	9112	M01034	+	-516	-507	0.997	0.998	2.74	0.000301	4609
T14F0641853A	9112	M00322	+	-500	-491	0.99	1	56.5	2.65e-09	4609
T14F0641853A	9112	M01072	-	-235	-221	0.981	1	201	2.37e-71	3090
T14F0641853A	9112	M00034	-	162	181	0.742	0.86	2.53	1	7157
T14F06418599	9112	M00339	-	-932	-918	0.93	1	1.64	0.474	2113
T14F06418599	9112	M00340	-	-930	-917	0.901	1	1.24	1	2113
T14F06418599	9112	M00771	+	-930	-919	0.978	1	1.26	1	2113
T14F06418599	9112	M01034	-	-844	-835	0.994	0.998	3.34	8.82e-08	4609
T14F06418599	9112	M01034	+	-611	-602	0.997	0.998	2.74	0.000301	4609
T14F06418599	9112	M00322	+	-595	-586	0.99	1	56.5	2.65e-09	4609
T14F06418599	9112	M01072	-	-330	-316	0.981	1	201	2.37e-71	3090
T14F06418599	9112	M00034	-	67	86	0.742	0.86	2.53	1	7157
T14F0641FBFC	9112	M00632	-	-917	-906	0.919	0.907	0.507	1	2626
T14F0641FBFC	9112	M01034	-	-420	-411	0.998	1	3.34	8.82e-08	4609
T14F0641FBFC	9112	M00799	-	-418	-412	1	1	3.28	2.75e-09	4609
T14F0641FBFC	9112	M00799	+	-417	-411	1	1	3.31	2.71e-09	4609
T14F0641FBFC	9112	M01034	-	-286	-277	0.994	0.998	3.34	8.82e-08	4609
T14F0641FBFC	9112	M00953	+	167	193	0.898	1	1.26	1	367
T14F0641FBFC	9112	M00956	+	167	193	0.922	1	0.754	1	367
T14F0641FBFC	9112	M00481	+	173	187	0.897	1	1.22	1	367
T14R020C03D2	11177	M00789	-	-519	-513	1	1	0.44	1	2626
T14R020C03D2	11177	M00155	+	-232	-217	0.853	0.833	0.783	1	7026
T14R020C03D2	11177	M00034	+	-177	-158	0.761	1	2.02	1	7157
T14R020C03D2	11177	M00034	-	-177	-158	0.747	0.785	2.53	1	7157
T14R020D1D1B	11177	M00340	-	-565	-552	0.904	1	1.24	1	2113
T14R020D1D1B	11177	M01118	-	-60	-52	1	1	30.2	2.85e-62	7490
T14R020D1D1B	11177	M01072	-	75	89	0.98	1	201	2.37e-71	3090
T14R020D1ECD	11177	M00340	-	-131	-118	0.904	1	1.24	1	2113
T14R02153258	4792	M01118	+	-862	-854	1	1	24.4	3.3e-49	7490
T14R02153258	4792	M00339	+	-832	-818	0.947	1	1.09	1	2113
T14R02153258	4792	M01118	-	-394	-386	1	1	30.2	2.85e-62	7490
T14R02153258	4792	M00774	+	-216	-201	0.996	1	1.44	1	59704790
T14R02153258	4792	M00194	-	-213	-200	0.997	1	1.7	1	4790
T14R02153258	4792	M00052	-	-211	-202	1	1	2.05	1	5970
T14R02153258	4792	M00054	-	-211	-202	1	1	1.59	1	5970
T14R0222D2C2	51562	M00791	+	-936	-924	0.97	1	0.228	1	3169
T14R0222D2C2	51562	M01012	-	-395	-378	0.984	1	0.199	1	3169
T14R0222D2C2	51562	M00724	-	-393	-383	1	1	0.186	1	3169
T14R0222D2C2	51562	M00791	+	-393	-381	0.99	1	0.228	1	3169
T14R0222D2C2	51562	M00340	+	-294	-281	0.935	1	0.829	1	2113
T14R0222D2C2	51562	M00032	+	-293	-284	0.973	0.974	3.54	3.14e-11	2113
T14R0222D2C2	51562	M00339	+	-293	-279	0.961	1	1.09	1	2113
T14R0222D2C2	51562	M00771	-	-292	-281	0.978	1	1.04	1	2113
T14R0222D2C2	51562	M00971	-	-292	-285	0.999	1	1.15	1	2113
T14R0222D2C2	51562	M00965	+	-202	-186	0.901	0.873	0.906	1	70265914
T14R02367B73	3169	M00972	+	-728	-718	0.993	1	0.249	1	3660
T14R02367B73	3169	M00340	-	-697	-684	0.916	1	1.24	1	2113
T14R02367B73	3169	M00632	-	-573	-562	0.913	0.907	0.507	1	2626
T14R02367B73	3169	M01036	+	-482	-460	0.898	0.931	0.833	1	7026
T14R02367B73	3169	M00762	-	-477	-465	0.955	1	0.616	1	7026
T14R02367B73	3169	M00765	+	-477	-465	0.902	0.86	1.33	1	7026
T14R02367B73	3169	M00632	-	-281	-270	0.921	0.907	0.507	1	2626
T14R02367B73	3169	M00225	-	-202	-182	0.861	1	1.37	1	6774
T14R02367B73	3169	M00517	+	27	39	0.954	0.968	0.762	1	80612353
T14R02367B73	3169	M00517	-	27	39	0.972	1	0.542	1	80612353
T14R02367B73	3169	M00774	+	157	172	0.994	1	1.44	1	59704790
T14R02367B73	3169	M00194	-	160	173	0.999	1	1.7	1	4790
T14R02367B73	3169	M00052	-	162	171	1	1	2.05	1	5970
T14R02367B73	3169	M00054	-	162	171	1	1	1.59	1	5970
T14R023692AC	3169	M00965	+	-798	-782	0.895	0.954	0.906	1	70265914
T14R023692AC	3169	M00976	-	-317	-309	0.998	1	114	1.58e-13	3091
T14R02369EA1	3169	M00517	+	-990	-978	0.954	0.968	0.762	1	80612353
T14R02369EA1	3169	M00517	-	-990	-978	0.967	1	0.542	1	80612353
T14R02369EA1	3169	M00924	+	-987	-976	0.985	1	0.641	1	80612353
T14R02369EA1	3169	M00517	+	-893	-881	0.954	0.968	0.762	1	80612353
T14R02369EA1	3169	M00517	-	-893	-881	0.984	1	0.542	1	80612353
T14R02369EA1	3169	M00924	+	-890	-879	0.985	1	0.641	1	80612353
T14R02369EA1	3169	M01118	-	-431	-423	1	1	30.2	2.85e-62	7490
T14R02369EA1	3169	M01118	-	-417	-409	1	1	30.2	2.85e-62	7490
T14R02369EA1	3169	M01072	+	-164	-150	0.977	1	129	3.3e-56	3090
T14R02369EA1	3169	M01118	+	-23	-15	1	1	24.4	3.3e-49	7490
T14R02369F72	3169	M00517	+	-781	-769	0.954	0.968	0.762	1	80612353
T14R02369F72	3169	M00517	-	-781	-769	0.967	1	0.542	1	80612353
T14R02369F72	3169	M00924	+	-778	-767	0.985	1	0.641	1	80612353
T14R02369F72	3169	M00517	+	-684	-672	0.954	0.968	0.762	1	80612353
T14R02369F72	3169	M00517	-	-684	-672	0.984	1	0.542	1	80612353
T14R02369F72	3169	M00924	+	-681	-670	0.985	1	0.641	1	80612353
T14R02369F72	3169	M01118	-	-222	-214	1	1	30.2	2.85e-62	7490
T14R02369F72	3169	M01118	-	-208	-200	1	1	30.2	2.85e-62	7490
T14R02369F72	3169	M01072	+	45	59	0.977	1	129	3.3e-56	3090
T14R02369F72	3169	M01118	+	186	194	1	1	24.4	3.3e-49	7490
T14R04721F13	27030	M00191	+	-697	-679	0.946	1	0.497	1	2099
T14R04721F13	27030	M01012	-	-278	-261	0.98	1	0.199	1	3169
T14R04721F13	27030	M00032	+	181	190	0.971	1	3.54	3.14e-11	2113
T14R05401820	11099	M00632	-	-414	-403	0.926	1	0.507	1	2626
T14R05401820	11099	M00953	+	-262	-236	0.954	1	1.26	1	367
T14R05401820	11099	M00956	+	-262	-236	0.98	1	0.754	1	367
T14R05401820	11099	M00481	+	-256	-242	0.955	1	1.22	1	367
T14R05401820	11099	M00972	+	66	76	0.996	1	0.249	1	3660
T14R05401820	11099	M01073	+	111	128	0.962	1	33.3	1.09e-35	3090
T14R05401939	11099	M01073	-	-908	-891	0.96	1	43.3	2.37e-40	3090
T14R05401939	11099	M00632	-	-133	-122	0.926	1	0.507	1	2626
T14R05401939	11099	M00953	+	19	45	0.954	1	1.26	1	367
T14R05401939	11099	M00956	+	19	45	0.98	1	0.754	1	367
T14R05401939	11099	M00481	+	25	39	0.955	1	1.22	1	367
T14R05401C09	11099	M01073	-	-188	-171	0.96	1	43.3	2.37e-40	3090
T14R063C89CC	3714	M01034	+	-955	-946	0.999	0.998	2.74	0.000301	4609
T14R063C89CC	3714	M00034	+	39	58	0.75	0.664	2.02	1	7157
T14R063C89CC	3714	M00034	-	39	58	0.746	0.785	2.53	1	7157
T14R063C89CC	3714	M00761	-	49	58	0.979	1	1.21	1	7157
T14R063DACDD	3714	M01073	-	-807	-790	0.962	1	43.3	2.37e-40	3090
T14R063DACDD	3714	M01072	-	-804	-790	0.986	1	201	2.37e-71	3090
T14R063DB068	3714	M01073	-	100	117	0.962	1	43.3	2.37e-40	3090
T14R063DB068	3714	M01072	-	103	117	0.986	1	201	2.37e-71	3090
T11F000FF0A6	4583	M00172	-	-822	-812	0.987	1	0.578	1	2353
T11F000FF0A6	4583	M00965	+	-687	-671	0.905	0.873	0.906	1	70265914
T11F000FF0A6	4583	M00032	+	-569	-560	0.976	1	3.54	3.14e-11	2113
T11F000FF0A6	4583	M01034	+	-561	-552	0.993	0.998	2.74	0.000301	4609
T11F000FF0A6	4583	M01118	+	-527	-519	1	1	24.4	3.3e-49	7490
T11F000FF0A6	4583	M01073	-	-395	-378	0.963	1	43.3	2.37e-40	3090
T11F000FF0A6	4583	M00225	+	-186	-166	0.847	0.9	1.32	1	6774
T11F000FF0A6	4583	M00225	-	-186	-166	0.856	0.908	1.37	1	6774
T11F000FF0A6	4583	M00223	+	-180	-172	0.973	0.956	1.61	1	6774
T11F000FF0A6	4583	M00791	-	4	16	0.967	1	0.395	1	3169
T11F00103FAA	4583	M00924	-	-820	-809	1	1	1.09	1	80612353
T11F00103FAA	4583	M00517	+	-818	-806	0.989	1	0.762	1	80612353
T11F00103FAA	4583	M00032	-	-716	-707	0.995	1	4.15	7.47e-15	2113
T11F00103FAA	4583	M00034	+	-668	-649	0.72	0.645	2.02	1	7157
T11F00103FAA	4583	M00034	-	-668	-649	0.73	1	2.53	1	7157
T11F00103FAA	4583	M01118	+	-296	-288	1	1	24.4	3.3e-49	7490
T11F00103FAA	4583	M00965	+	-166	-150	0.909	0.954	0.906	1	70265914
T11F00103FAA	4583	M01073	-	-9	8	0.959	0.97	43.3	2.37e-40	3090
T11F00103FFE	4583	M00924	-	-904	-893	1	1	1.09	1	80612353
T11F00103FFE	4583	M00517	+	-902	-890	0.989	1	0.762	1	80612353
T11F00103FFE	4583	M00032	-	-800	-791	0.995	1	4.15	7.47e-15	2113
T11F00103FFE	4583	M00034	+	-752	-733	0.72	0.645	2.02	1	7157
T11F00103FFE	4583	M00034	-	-752	-733	0.73	1	2.53	1	7157
T11F00103FFE	4583	M01118	+	-380	-372	1	1	24.4	3.3e-49	7490
T11F00103FFE	4583	M00965	+	-250	-234	0.909	0.954	0.906	1	70265914
T11F00103FFE	4583	M01073	-	-93	-76	0.959	0.97	43.3	2.37e-40	3090
T11F0010573B	4583	M00155	+	-456	-441	0.827	0.882	0.783	1	7026
T11F00105A6B	4583	M00799	-	-591	-585	1	1	3.28	2.75e-09	4609
T11F00105A6B	4583	M01034	+	-591	-582	1	1	2.74	0.000301	4609
T11F00105A6B	4583	M01118	-	-469	-461	1	1	30.2	2.85e-62	7490
T11F00105A6B	4583	M01118	+	-395	-387	1	1	24.4	3.3e-49	7490
T11F00105A6B	4583	M00340	+	173	186	0.911	1	0.829	1	2113
T11F00105A9E	4583	M00799	-	-642	-636	1	1	3.28	2.75e-09	4609
T11F00105A9E	4583	M01034	+	-642	-633	1	1	2.74	0.000301	4609
T11F00105A9E	4583	M01118	-	-520	-512	1	1	30.2	2.85e-62	7490
T11F00105A9E	4583	M01118	+	-446	-438	1	1	24.4	3.3e-49	7490
T11F00105A9E	4583	M00340	+	122	135	0.911	1	0.829	1	2113
T11F00105E29	4583	M00340	+	-785	-772	0.911	1	0.829	1	2113
T11F00105E29	4583	M00340	-	-720	-707	0.919	1	1.24	1	2113
T11F00105E29	4583	M00034	+	-639	-620	0.779	0.785	2.02	1	7157
T11F00105E29	4583	M00034	-	-639	-620	0.81	1	2.53	1	7157
T11F00105E29	4583	M00517	-	-536	-524	0.965	1	0.542	1	80612353
T11F00105E29	4583	M00924	+	-533	-522	1	1	0.641	1	80612353
T11F00105E29	4583	M01073	-	-257	-240	0.958	1	43.3	2.37e-40	3090
T11F00105E29	4583	M00953	-	-71	-45	0.863	1	0.764	1	367
T11F00105E29	4583	M00956	-	-71	-45	0.912	1	0.628	1	367
T11F00105E29	4583	M00447	-	-65	-51	0.897	1	0.614	1	367
T11F00106014	4583	M01073	-	-748	-731	0.958	1	43.3	2.37e-40	3090
T11F00106014	4583	M00953	-	-562	-536	0.863	1	0.764	1	367
T11F00106014	4583	M00956	-	-562	-536	0.912	1	0.628	1	367
T11F00106014	4583	M00447	-	-556	-542	0.897	1	0.614	1	367
T11F00106014	4583	M01034	+	-57	-48	0.993	0.998	2.74	0.000301	4609
T11F00106014	4583	M00340	+	132	145	0.904	1	0.829	1	2113
T11F0010618D	4583	M00953	-	-939	-913	0.863	1	0.764	1	367
T11F0010618D	4583	M00956	-	-939	-913	0.912	1	0.628	1	367
T11F0010618D	4583	M00447	-	-933	-919	0.897	1	0.614	1	367
T11F0010618D	4583	M01034	+	-434	-425	0.993	0.998	2.74	0.000301	4609
T11F0010618D	4583	M00340	+	-245	-232	0.904	1	0.829	1	2113
T11F00106482	4583	M01145	+	124	135	0.942	1	5.78	1	4609
T11F00106482	4583	M00799	-	126	132	1	1	3.28	2.75e-09	4609
T11F00106482	4583	M00799	+	127	133	1	1	3.31	2.71e-09	4609
T11F0010664D	4583	M01145	+	-335	-324	0.942	1	5.78	1	4609
T11F0010664D	4583	M00799	-	-333	-327	1	1	3.28	2.75e-09	4609
T11F0010664D	4583	M00799	+	-332	-326	1	1	3.31	2.71e-09	4609
T11F00106A1D	4583	M01036	-	-246	-224	0.884	0.927	0.84	1	7026
T11F00106A1D	4583	M01072	+	-222	-208	0.98	1	129	3.3e-56	3090
T11F00106AE1	4583	M01036	-	-442	-420	0.884	0.927	0.84	1	7026
T11F00106AE1	4583	M01072	+	-418	-404	0.98	1	129	3.3e-56	3090
T11F00106AE1	4583	M00118	+	55	68	0.966	1	3.45	1	4609
T11F00106AE1	4583	M00118	-	55	68	0.966	1	3.45	1	4609
T11F00106AE1	4583	M01145	+	56	67	0.929	1	5.78	1	4609
T11F00106AE1	4583	M01154	+	56	67	0.98	1	7.73	0.409	4609
T11F00106AE1	4583	M00799	-	58	64	1	1	3.28	2.75e-09	4609
T11F00106AE1	4583	M01034	+	58	67	0.998	1	2.74	0.000301	4609
T11F00106AE1	4583	M00799	+	59	65	1	1	3.31	2.71e-09	4609
T11F00106B33	4583	M01036	-	-524	-502	0.884	0.927	0.84	1	7026
T11F00106B33	4583	M01072	+	-500	-486	0.98	1	129	3.3e-56	3090
T11F00106B33	4583	M00118	+	-27	-14	0.966	1	3.45	1	4609
T11F00106B33	4583	M00118	-	-27	-14	0.966	1	3.45	1	4609
T11F00106B33	4583	M01145	+	-26	-15	0.929	1	5.78	1	4609
T11F00106B33	4583	M01154	+	-26	-15	0.98	1	7.73	0.409	4609
T11F00106B33	4583	M00799	-	-24	-18	1	1	3.28	2.75e-09	4609
T11F00106B33	4583	M01034	+	-24	-15	0.998	1	2.74	0.000301	4609
T11F00106B33	4583	M00799	+	-23	-17	1	1	3.31	2.71e-09	4609
T11F00106B33	4583	M00761	+	165	174	0.979	1	1.01	1	7157
T11F001075AB	4583	M00191	+	-497	-479	0.945	1	0.497	1	2099
T11F001075AB	4583	M00765	-	-341	-329	0.904	1	2.79	0.0693	7026
T11F001075AB	4583	M00965	-	-335	-319	0.883	1	0.878	1	70265914
T11F001075AB	4583	M01073	+	-210	-193	0.957	0.969	33.3	1.09e-35	3090
T11F001075AB	4583	M00799	-	159	165	1	1	3.28	2.75e-09	4609
T11F001075AB	4583	M01034	+	159	168	0.994	1	2.74	0.000301	4609
T11F001075AB	4583	M00799	+	160	166	1	1	3.31	2.71e-09	4609
T11F00107DEB	4583	M00799	+	-977	-971	1	1	3.31	2.71e-09	4609
T11F00107DEB	4583	M00172	+	-823	-813	0.989	1	1.11	1	2353
T11F00107DEB	4583	M00194	+	-227	-214	1	1	2.45	1	4790
T11F00107DEB	4583	M00774	-	-226	-211	0.991	1	2.83	1	59704790
T11F00107DEB	4583	M00052	+	-225	-216	1	1	3.4	1	5970
T11F00107DEB	4583	M00054	+	-225	-216	1	1	1.8	1	5970
T11F00108922	4583	M00481	-	-151	-137	0.904	0.981	1.95	1	367
T11F00108922	4583	M01034	+	137	146	0.993	0.998	2.74	0.000301	4609
T11F00108CAD	4583	M01034	+	-770	-761	0.993	0.998	2.74	0.000301	4609
T11F00108CF9	4583	M01034	+	-846	-837	0.993	0.998	2.74	0.000301	4609
T11F00108CF9	4583	M00789	-	158	164	1	1	0.44	1	2626
T11F00108D15	4583	M01034	+	-874	-865	0.993	0.998	2.74	0.000301	4609
T11F00108D15	4583	M00789	-	130	136	1	1	0.44	1	2626
T11F00108D15	4583	M00032	-	184	193	0.965	0.974	4.15	7.47e-15	2113
T11F00108D31	4583	M01034	+	-902	-893	0.993	0.998	2.74	0.000301	4609
T11F00108D31	4583	M00789	-	102	108	1	1	0.44	1	2626
T11F00108D31	4583	M00032	-	156	165	0.965	0.974	4.15	7.47e-15	2113
T11F00108D31	4583	M00034	+	179	198	0.726	0.449	2.02	1	7157
T11F00108D31	4583	M00034	-	179	198	0.75	1	2.53	1	7157
T11F00108ED3	4583	M00789	-	-316	-310	1	1	0.44	1	2626
T11F00108ED3	4583	M00032	-	-262	-253	0.965	0.974	4.15	7.47e-15	2113
T11F00108ED3	4583	M00034	+	-239	-220	0.726	0.449	2.02	1	7157
T11F00108ED3	4583	M00034	-	-239	-220	0.75	1	2.53	1	7157
T11F00108ED3	4583	M00155	-	-225	-210	0.836	0.909	0.56	1	7026
T11F00108F7A	4583	M00789	-	-483	-477	1	1	0.44	1	2626
T11F00108F7A	4583	M00032	-	-429	-420	0.965	0.974	4.15	7.47e-15	2113
T11F00108F7A	4583	M00034	+	-406	-387	0.726	0.449	2.02	1	7157
T11F00108F7A	4583	M00034	-	-406	-387	0.75	1	2.53	1	7157
T11F00108F7A	4583	M00155	-	-392	-377	0.836	0.909	0.56	1	7026
T11F00108F7A	4583	M00034	+	91	110	0.737	0.879	2.02	1	7157
T11F00108F7A	4583	M00034	-	91	110	0.723	0.57	2.53	1	7157
T11F00108F7A	4583	M00339	-	118	132	0.98	1	1.64	0.474	2113
T11F00108F7A	4583	M00340	-	120	133	0.94	1	1.24	1	2113
T11F00108F7A	4583	M00771	+	120	131	0.991	1	1.26	1	2113
T11F00108F7A	4583	M00032	-	123	132	0.973	0.974	4.15	7.47e-15	2113
T11F00108F7A	4583	M00971	+	124	131	0.999	1	1.35	1	2113
T11F0010916A	4583	M00789	-	-979	-973	1	1	0.44	1	2626
T11F0010916A	4583	M00032	-	-925	-916	0.965	0.974	4.15	7.47e-15	2113
T11F0010916A	4583	M00034	+	-902	-883	0.726	0.449	2.02	1	7157
T11F0010916A	4583	M00034	-	-902	-883	0.75	1	2.53	1	7157
T11F0010916A	4583	M00155	-	-888	-873	0.836	0.909	0.56	1	7026
T11F0010916A	4583	M00034	+	-405	-386	0.737	0.879	2.02	1	7157
T11F0010916A	4583	M00034	-	-405	-386	0.723	0.57	2.53	1	7157
T11F0010916A	4583	M00339	-	-378	-364	0.98	1	1.64	0.474	2113
T11F0010916A	4583	M00340	-	-376	-363	0.94	1	1.24	1	2113
T11F0010916A	4583	M00771	+	-376	-365	0.991	1	1.26	1	2113
T11F0010916A	4583	M00032	-	-373	-364	0.973	0.974	4.15	7.47e-15	2113
T11F0010916A	4583	M00971	+	-372	-365	0.999	1	1.35	1	2113
T11F0010916A	4583	M00322	+	-102	-93	0.982	1	56.5	2.65e-09	4609
T11F0010916A	4583	M00799	-	-101	-95	1	1	3.28	2.75e-09	4609
T11F0010916A	4583	M00799	+	-100	-94	1	1	3.31	2.71e-09	4609
T11F00109386	4583	M00034	+	-945	-926	0.737	0.879	2.02	1	7157
T11F00109386	4583	M00034	-	-945	-926	0.723	0.57	2.53	1	7157
T11F00109386	4583	M00339	-	-918	-904	0.98	1	1.64	0.474	2113
T11F00109386	4583	M00340	-	-916	-903	0.94	1	1.24	1	2113
T11F00109386	4583	M00771	+	-916	-905	0.991	1	1.26	1	2113
T11F00109386	4583	M00032	-	-913	-904	0.973	0.974	4.15	7.47e-15	2113
T11F00109386	4583	M00971	+	-912	-905	0.999	1	1.35	1	2113
T11F00109386	4583	M00322	+	-642	-633	0.982	1	56.5	2.65e-09	4609
T11F00109386	4583	M00799	-	-641	-635	1	1	3.28	2.75e-09	4609
T11F00109386	4583	M00799	+	-640	-634	1	1	3.31	2.71e-09	4609
T11F00109386	4583	M01034	-	-309	-300	0.996	0.998	3.34	8.82e-08	4609
T11F00109386	4583	M00761	-	-298	-289	0.982	0.977	1.21	1	7157
T11F00109386	4583	M00172	-	10	20	0.986	1	0.578	1	2353
T11F00109386	4583	M00466	+	58	69	0.967	1	10.2	1	3091
T11F001096FD	4583	M00172	-	-877	-867	0.986	1	0.578	1	2353
T11F001096FD	4583	M00466	+	-829	-818	0.967	1	10.2	1	3091
T11F0011F6D7	4586	M01118	+	-425	-417	1	1	24.4	3.3e-49	7490
T11F001252E8	727897	M00481	+	-994	-980	0.905	0.975	1.22	1	367
T11F001252E8	727897	M01034	-	-246	-237	0.993	0.998	3.34	8.82e-08	4609
T11F001252E8	727897	M00339	-	-160	-146	0.936	1	1.64	0.474	2113
T11F001252E8	727897	M00340	-	-158	-145	0.907	1	1.24	1	2113
T11F001252E8	727897	M01012	-	-115	-98	0.97	1	0.199	1	3169
T11F001252E8	727897	M00724	-	-113	-103	0.973	1	0.186	1	3169
T11F001252E8	727897	M00799	+	-102	-96	1	1	3.31	2.71e-09	4609
T11F001252E8	727897	M01073	+	57	74	0.963	1	33.3	1.09e-35	3090
T11F0012595E	727897	M01118	-	-250	-242	1	1	30.2	2.85e-62	7490
T11F0012595E	727897	M01118	-	-188	-180	1	1	30.2	2.85e-62	7490
T11F0012595E	727897	M00777	+	-18	-6	0.993	1	0.799	1	6774
T11F0012595E	727897	M00223	-	-13	-5	0.984	1	1.3	1	6774
T11F00125D3E	727897	M00155	+	-678	-663	0.829	1	0.783	1	7026
T11F00127C32	727897	M00339	-	-765	-751	0.934	1	1.64	0.474	2113
T11F00127C32	727897	M00971	+	-759	-752	1	1	1.35	1	2113
T11F00127C32	727897	M01036	+	-660	-638	0.9	1	0.833	1	7026
T11F00127C32	727897	M01072	-	-485	-471	0.977	1	201	2.37e-71	3090
T11F0213F6E7	8050	M00340	+	-602	-589	0.917	1	0.829	1	2113
T11F0213F6E7	8050	M00789	+	-514	-508	1	1	0.451	1	2626
T11F0213F6E7	8050	M00155	-	-254	-239	0.846	0.833	0.56	1	7026
T11F021472FC	8050	M00761	+	-186	-177	0.984	0.987	1.01	1	7157
T11F021472FC	8050	M01073	-	158	175	0.964	1	43.3	2.37e-40	3090
T11F02147395	8050	M00761	+	-339	-330	0.984	0.987	1.01	1	7157
T11F02147395	8050	M01073	-	5	22	0.964	1	43.3	2.37e-40	3090
T11F02155D85	8050	M00339	-	-833	-819	0.981	1	1.64	0.474	2113
T11F02155D85	8050	M00340	-	-831	-818	0.971	1	1.24	1	2113
T11F02155D85	8050	M00771	+	-831	-820	0.988	1	1.26	1	2113
T11F02155D85	8050	M00032	-	-828	-819	0.978	0.974	4.15	7.47e-15	2113
T11F02155D85	8050	M00971	+	-827	-820	0.999	1	1.35	1	2113
T11F02155D85	8050	M01012	+	-774	-757	0.982	1	0.332	1	3169
T11F02155D85	8050	M00791	-	-771	-759	0.966	1	0.395	1	3169
T11F02155D85	8050	M00724	+	-769	-759	0.991	1	0.277	1	3169
T11F02155D85	8050	M00632	-	-435	-424	0.927	0.907	0.507	1	2626
T11F0217D8EE	960	M00339	+	-974	-960	0.932	1	1.09	1	2113
T11F0217D8EE	960	M00032	-	-441	-432	0.964	0.974	4.15	7.47e-15	2113
T11F0217D8EE	960	M00155	-	-379	-364	0.847	0.977	0.56	1	7026
T11F0217D992	960	M00032	-	-605	-596	0.964	0.974	4.15	7.47e-15	2113
T11F0217D992	960	M00155	-	-543	-528	0.847	0.977	0.56	1	7026
T11F02180E2A	960	M00339	-	-895	-881	0.945	1	1.64	0.474	2113
T11F02180E2A	960	M00340	-	-893	-880	0.951	1	1.24	1	2113
T11F02180E2A	960	M00339	-	-869	-855	0.961	1	1.64	0.474	2113
T11F02180E2A	960	M00340	-	-867	-854	0.93	1	1.24	1	2113
T11F02180E2A	960	M00771	+	-867	-856	0.974	1	1.26	1	2113
T11F02180E2A	960	M00032	-	-864	-855	0.971	0.974	4.15	7.47e-15	2113
T11F02180E2A	960	M00971	+	-863	-856	0.999	1	1.35	1	2113
T11F02180E2A	960	M00789	+	-467	-461	1	1	0.451	1	2626
T11F02180E2A	960	M00965	-	-405	-389	0.892	0.884	0.878	1	70265914
T11F02180E2A	960	M00123	+	-212	-201	0.989	1	0.613	1	4609
T11F02180E2A	960	M00123	-	-212	-201	0.987	1	0.832	1	4609
T11F02180E2A	960	M00789	-	-66	-60	1	1	0.44	1	2626
T11F02186B57	960	M01012	+	-805	-788	0.97	1	0.332	1	3169
T11F02186B57	960	M00791	-	-802	-790	0.983	1	0.395	1	3169
T11F02186B57	960	M01012	+	-801	-784	0.976	1	0.332	1	3169
T11F02186B57	960	M00724	+	-800	-790	0.965	1	0.277	1	3169
T11F02186B57	960	M00791	-	-798	-786	0.982	1	0.395	1	3169
T11F02186B57	960	M00724	+	-796	-786	0.985	1	0.277	1	3169
T11F02186B57	960	M00155	+	-255	-240	0.851	0.767	0.783	1	7026
T11F02186B57	960	M00965	+	-152	-136	0.881	0.853	0.906	1	70265914
T11F02186B57	960	M00799	-	-43	-37	1	1	3.28	2.75e-09	4609
T11F02186B57	960	M00799	+	-42	-36	1	1	3.31	2.71e-09	4609
T11F02189F5F	960	M00799	+	173	179	1	1	3.31	2.71e-09	4609
T11F0218E813	960	M01118	-	-870	-862	1	1	30.2	2.85e-62	7490
T11F0218E813	960	M01012	-	-719	-702	0.98	1	0.199	1	3169
T11F0218E813	960	M00724	-	-717	-707	1	1	0.186	1	3169
T11F0218E813	960	M00791	+	-717	-705	0.989	1	0.228	1	3169
T11F02A6FE32	3732	M00777	-	-407	-395	0.989	0.994	0.86	1	6774
T11F02A6FE32	3732	M01036	-	-403	-381	0.885	1	0.84	1	7026
T11F02A6FE32	3732	M01034	-	-322	-313	0.993	0.998	3.34	8.82e-08	4609
T11F02A6FE32	3732	M01072	-	-107	-93	0.979	1	201	2.37e-71	3090
T11F02A6FE32	3732	M00172	-	-62	-52	0.988	1	0.578	1	2353
T11F02A7AF14	3732	M00953	+	-913	-887	0.921	1	1.26	1	367
T11F02A7AF14	3732	M00956	+	-913	-887	0.956	1	0.754	1	367
T11F02A7AF14	3732	M00447	+	-907	-893	0.916	1	0.41	1	367
T11F02A7AF14	3732	M00481	+	-907	-893	0.902	1	1.22	1	367
T11F02A7AF14	3732	M00517	+	-844	-832	0.957	0.968	0.762	1	80612353
T11F02A7AF14	3732	M00517	-	-844	-832	0.96	1	0.542	1	80612353
T11F02A7AF14	3732	M00925	+	-842	-834	0.997	1	0.496	1	80612353
T11F02A7AF2D	3732	M00953	+	-938	-912	0.921	1	1.26	1	367
T11F02A7AF2D	3732	M00956	+	-938	-912	0.956	1	0.754	1	367
T11F02A7AF2D	3732	M00447	+	-932	-918	0.916	1	0.41	1	367
T11F02A7AF2D	3732	M00481	+	-932	-918	0.902	1	1.22	1	367
T11F02A7AF2D	3732	M00517	+	-869	-857	0.957	0.968	0.762	1	80612353
T11F02A7AF2D	3732	M00517	-	-869	-857	0.96	1	0.542	1	80612353
T11F02A7AF2D	3732	M00925	+	-867	-859	0.997	1	0.496	1	80612353
T11F02C3619A	4192	M01072	-	-856	-842	0.978	1	201	2.37e-71	3090
T11F02C3619A	4192	M00339	-	-521	-507	0.935	1	1.64	0.474	2113
T11F02C3619A	4192	M00340	-	-519	-506	0.917	1	1.24	1	2113
T11F02C3619A	4192	M00771	+	-519	-508	0.973	1	1.26	1	2113
T11F02C3619A	4192	M00517	+	-290	-278	0.961	0.968	0.762	1	80612353
T11F02C3619A	4192	M00517	-	-290	-278	0.96	1	0.542	1	80612353
T11F02C3619A	4192	M00925	+	-288	-280	0.997	1	0.496	1	80612353
T11F02C3619A	4192	M01036	+	-115	-93	0.907	1	0.833	1	7026
T11F02C3619A	4192	M00762	-	-110	-98	0.938	0.909	0.616	1	7026
T11F02C3619A	4192	M00765	+	-110	-98	0.925	1	1.33	1	7026
T11F02C3619A	4192	M00972	+	-25	-15	1	1	0.249	1	3660
T11F02C3619A	4192	M01118	+	48	56	1	1	24.4	3.3e-49	7490
T11F02C362BD	4192	M00339	-	-812	-798	0.935	1	1.64	0.474	2113
T11F02C362BD	4192	M00340	-	-810	-797	0.917	1	1.24	1	2113
T11F02C362BD	4192	M00771	+	-810	-799	0.973	1	1.26	1	2113
T11F02C362BD	4192	M00517	+	-581	-569	0.961	0.968	0.762	1	80612353
T11F02C362BD	4192	M00517	-	-581	-569	0.96	1	0.542	1	80612353
T11F02C362BD	4192	M00925	+	-579	-571	0.997	1	0.496	1	80612353
T11F02C362BD	4192	M01036	+	-406	-384	0.907	1	0.833	1	7026
T11F02C362BD	4192	M00762	-	-401	-389	0.938	0.909	0.616	1	7026
T11F02C362BD	4192	M00765	+	-401	-389	0.925	1	1.33	1	7026
T11F02C362BD	4192	M00972	+	-316	-306	1	1	0.249	1	3660
T11F02C362BD	4192	M01118	+	-243	-235	1	1	24.4	3.3e-49	7490
T11F02C36521	4192	M00972	+	-928	-918	1	1	0.249	1	3660
T11F02C36521	4192	M01118	+	-855	-847	1	1	24.4	3.3e-49	7490
T11F02C36521	4192	M01118	-	9	17	1	1	30.2	2.85e-62	7490
T11F041F6031	595	M00924	-	-957	-946	0.986	1	1.09	1	80612353
T11F041F6031	595	M00517	+	-955	-943	0.985	1	0.762	1	80612353
T11F041F6031	595	M00123	-	-562	-551	0.993	1	0.832	1	4609
T11F041F6031	595	M00972	+	-548	-538	0.994	1	0.249	1	3660
T11F041F6031	595	M01073	+	-498	-481	0.963	1	33.3	1.09e-35	3090
T11F041F6031	595	M00777	+	-484	-472	0.986	0.994	0.799	1	6774
T11F041F6031	595	M01118	+	-132	-124	1	1	24.4	3.3e-49	7490
T11F041F6031	595	M01118	+	-106	-98	1	1	24.4	3.3e-49	7490
T11F041F6956	595	M00194	+	-676	-663	0.997	1	2.45	1	4790
T11F041F6956	595	M00774	-	-675	-660	0.999	1	2.83	1	59704790
T11F041F6956	595	M00052	+	-674	-665	0.991	1	3.4	1	5970
T11F041F6956	595	M00054	+	-674	-665	0.992	0.986	1.8	1	5970
T11F041F6956	595	M00772	+	-668	-654	0.987	1	0.35	1	3660
T11F041F6956	595	M00972	-	-664	-654	0.996	1	0.322	1	3660
T11F041F6956	595	M01118	-	-627	-619	1	1	30.2	2.85e-62	7490
T11F041F6956	595	M00976	+	-525	-517	0.998	1	185	6.96e-28	3091
T11F041F6956	595	M00340	-	-409	-396	0.932	1	1.24	1	2113
T11F041F6956	595	M00771	+	-409	-398	0.975	1	1.26	1	2113
T11F041F6956	595	M00032	-	-406	-397	0.967	0.974	4.15	7.47e-15	2113
T11F041F6956	595	M00976	-	-212	-204	1	1	114	1.58e-13	3091
T11F041F8CE6	595	M01034	+	-520	-511	0.997	0.998	2.74	0.000301	4609
T11F041F8CE6	595	M00956	-	4	30	0.885	1	0.628	1	367
T11F042AEDFE	2017	M00971	+	-873	-866	1	1	1.35	1	2113
T11F042AEDFE	2017	M00777	-	-848	-836	0.993	1	0.86	1	6774
T11F042AEDFE	2017	M00517	+	-461	-449	0.952	0.968	0.762	1	80612353
T11F042AEDFE	2017	M00517	-	-461	-449	0.958	1	0.542	1	80612353
T11F042AEDFE	2017	M00924	+	-458	-447	0.985	1	0.641	1	80612353
T11F042AEDFE	2017	M00777	+	-396	-384	0.994	0.994	0.799	1	6774
T11F042AEDFE	2017	M00799	-	-291	-285	1	1	3.28	2.75e-09	4609
T11F042AEDFE	2017	M00799	+	-290	-284	1	1	3.31	2.71e-09	4609
T11F042AEDFE	2017	M01072	-	-255	-241	0.978	1	201	2.37e-71	3090
T11F042AEDFE	2017	M00032	-	-176	-167	0.994	1	4.15	7.47e-15	2113
T11F042AEDFE	2017	M00032	+	-46	-37	0.97	1	3.54	3.14e-11	2113
T11F042AEDFE	2017	M00032	+	-16	-7	1	1	3.54	3.14e-11	2113
T11F042B050E	2017	M01012	+	-585	-568	0.975	0.988	0.332	1	3169
T11F042B050E	2017	M00972	+	174	184	0.996	1	0.249	1	3660
T11F042B1129	2017	M00632	-	-843	-832	0.927	0.907	0.507	1	2626
T11F042B1129	2017	M01072	-	17	31	0.986	1	201	2.37e-71	3090
T11F042B6F0C	2017	M00155	+	-918	-903	0.871	0.977	0.783	1	7026
T11F042B6F0C	2017	M00791	-	-416	-404	0.979	1	0.395	1	3169
T11F042B6F0C	2017	M00724	+	-414	-404	0.996	1	0.277	1	3169
T11F042B6F0C	2017	M00172	+	-275	-265	0.99	1	1.11	1	2353
T11F042B6F0C	2017	M00272	+	-136	-127	0.997	1	0.864	1	7157
T11F0669D4A8	472	M00774	+	-991	-976	0.975	0.958	1.44	1	59704790
T11F0669D4A8	472	M00194	+	-988	-975	0.933	1	2.45	1	4790
T11F0669D4A8	472	M00054	-	-986	-977	0.976	0.965	1.59	1	5970
T11F0669D4A8	472	M01012	-	-499	-482	0.974	1	0.199	1	3169
T11F0669D4A8	472	M00724	-	-497	-487	0.991	1	0.186	1	3169
T11F0669D4A8	472	M00032	+	-27	-18	0.989	1	3.54	3.14e-11	2113
T11F066B6D47	472	M01012	-	150	167	0.978	0.988	0.199	1	3169
T11F066B6D47	472	M00724	-	152	162	0.97	0.972	0.186	1	3169
T11F06F2DF86	6876	M00481	+	-981	-967	0.907	0.977	1.22	1	367
T11F06F2DF86	6876	M00481	-	-981	-967	0.956	1	1.95	1	367
T11F06F2DF86	6876	M00340	+	-194	-181	0.913	1	0.829	1	2113
T11F06F2DF86	6876	M00339	+	-193	-179	0.937	1	1.09	1	2113
T11F06F2DF86	6876	M00777	+	-100	-88	0.987	0.984	0.799	1	6774
T11F06F2DF86	6876	M01118	+	83	91	1	1	24.4	3.3e-49	7490
T11R000F0290	4588	M01073	-	-975	-958	0.964	1	43.3	2.37e-40	3090
T11R000F0290	4588	M00953	-	-374	-348	0.865	1	0.764	1	367
T11R000F0290	4588	M00956	-	-374	-348	0.878	1	0.628	1	367
T11R000F0290	4588	M00466	-	-194	-183	0.971	1	12.7	0.347	3091
T11R000F5FF5	4588	M00172	+	-834	-824	0.986	1	1.11	1	2353
T11R000F5FF5	4588	M00339	-	-617	-603	0.968	1	1.64	0.474	2113
T11R000F5FF5	4588	M00340	-	-615	-602	0.929	1	1.24	1	2113
T11R000F5FF5	4588	M00771	+	-615	-604	0.973	1	1.26	1	2113
T11R000F5FF5	4588	M00971	+	-611	-604	1	1	1.35	1	2113
T11R000F5FF5	4588	M00172	+	-327	-317	0.986	1	1.11	1	2353
T11R000F5FF5	4588	M00339	-	-110	-96	0.968	1	1.64	0.474	2113
T11R000F5FF5	4588	M00340	-	-108	-95	0.929	1	1.24	1	2113
T11R000F5FF5	4588	M00771	+	-108	-97	0.973	1	1.26	1	2113
T11R000F5FF5	4588	M00971	+	-104	-97	1	1	1.35	1	2113
T11R000F5FF5	4588	M00339	-	55	69	0.968	1	1.64	0.474	2113
T11R000F5FF5	4588	M00340	-	57	70	0.929	1	1.24	1	2113
T11R000F5FF5	4588	M00771	+	57	68	0.973	1	1.26	1	2113
T11R000F5FF5	4588	M00971	+	61	68	1	1	1.35	1	2113
T11R000F609A	4588	M00172	+	-669	-659	0.986	1	1.11	1	2353
T11R000F609A	4588	M00339	-	-452	-438	0.968	1	1.64	0.474	2113
T11R000F609A	4588	M00340	-	-450	-437	0.929	1	1.24	1	2113
T11R000F609A	4588	M00771	+	-450	-439	0.973	1	1.26	1	2113
T11R000F609A	4588	M00971	+	-446	-439	1	1	1.35	1	2113
T11R000F609A	4588	M00172	+	-162	-152	0.986	1	1.11	1	2353
T11R000F609A	4588	M00339	-	55	69	0.968	1	1.64	0.474	2113
T11R000F609A	4588	M00340	-	57	70	0.929	1	1.24	1	2113
T11R000F609A	4588	M00771	+	57	68	0.973	1	1.26	1	2113
T11R000F609A	4588	M00971	+	61	68	1	1	1.35	1	2113
T11R000F60C4	4588	M00172	+	-627	-617	0.986	1	1.11	1	2353
T11R000F60C4	4588	M00339	-	-410	-396	0.968	1	1.64	0.474	2113
T11R000F60C4	4588	M00340	-	-408	-395	0.929	1	1.24	1	2113
T11R000F60C4	4588	M00771	+	-408	-397	0.973	1	1.26	1	2113
T11R000F60C4	4588	M00971	+	-404	-397	1	1	1.35	1	2113
T11R000F60C4	4588	M00172	+	-120	-110	0.986	1	1.11	1	2353
T11R000F60C4	4588	M00339	-	97	111	0.968	1	1.64	0.474	2113
T11R000F60C4	4588	M00340	-	99	112	0.929	1	1.24	1	2113
T11R000F60C4	4588	M00771	+	99	110	0.973	1	1.26	1	2113
T11R000F60C4	4588	M00971	+	103	110	1	1	1.35	1	2113
T11R000F6295	4588	M00517	+	-931	-919	0.952	0.946	0.762	1	80612353
T11R000F6295	4588	M00965	-	-560	-544	0.877	0.807	0.878	1	70265914
T11R000F6295	4588	M00172	+	-162	-152	0.986	1	1.11	1	2353
T11R000F6295	4588	M00339	-	55	69	0.968	1	1.64	0.474	2113
T11R000F6295	4588	M00340	-	57	70	0.929	1	1.24	1	2113
T11R000F6295	4588	M00771	+	57	68	0.973	1	1.26	1	2113
T11R000F6295	4588	M00971	+	61	68	1	1	1.35	1	2113
T11R000F6745	4588	M01073	+	-879	-862	0.959	1	33.3	1.09e-35	3090
T11R000F6745	4588	M00340	-	-531	-518	0.905	1	1.24	1	2113
T11R000F6745	4588	M00777	-	-107	-95	0.995	1	0.86	1	6774
T11R000F6745	4588	M00194	+	-50	-37	0.95	0.962	2.45	1	4790
T11R000F6745	4588	M00191	+	63	81	0.95	1	0.497	1	2099
T11R000F6745	4588	M00761	+	185	194	0.979	1	1.01	1	7157
T11R000F6A1D	4588	M00797	-	-958	-945	0.976	1	7.21	1	3091
T11R000F6A1D	4588	M00517	+	-617	-605	0.949	0.968	0.762	1	80612353
T11R000F6A1D	4588	M00517	-	-617	-605	0.98	1	0.542	1	80612353
T11R000F6A1D	4588	M00340	+	-312	-299	0.909	1	0.829	1	2113
T11R000F6A1D	4588	M01073	+	-151	-134	0.959	1	33.3	1.09e-35	3090
T11R000F7C0C	4588	M00340	+	-771	-758	0.908	1	0.829	1	2113
T11R000F7C0C	4588	M00799	-	-518	-512	1	1	3.28	2.75e-09	4609
T11R000F7C0C	4588	M00799	+	-517	-511	1	1	3.31	2.71e-09	4609
T11R000F7C0C	4588	M00976	-	-382	-374	0.998	1	114	1.58e-13	3091
T11R000F7C0C	4588	M00765	+	-73	-61	0.923	1	1.33	1	7026
T11R000F7C0C	4588	M01034	+	-64	-55	0.993	0.998	2.74	0.000301	4609
T11R000F7C0C	4588	M01072	-	-49	-35	0.977	1	201	2.37e-71	3090
T11R000F7C0C	4588	M01072	-	-42	-28	0.98	1	201	2.37e-71	3090
T11R001A5981	1509	M00924	-	-204	-193	0.99	1	1.09	1	80612353
T11R001A5981	1509	M00517	+	-202	-190	0.983	1	0.762	1	80612353
T11R001A59B6	1509	M00924	-	-151	-140	0.99	1	1.09	1	80612353
T11R001A59B6	1509	M00517	+	-149	-137	0.983	1	0.762	1	80612353
T11R001A6B3F	1509	M00517	-	-425	-413	0.946	0.948	0.542	1	80612353
T11R001A6B3F	1509	M00976	-	-198	-190	0.998	1	114	1.58e-13	3091
T11R001A6B3F	1509	M01072	-	-151	-137	0.978	1	201	2.37e-71	3090
T11R001A6B3F	1509	M01073	+	64	81	0.961	1	33.3	1.09e-35	3090
T11R002029A6	3481	M00272	+	-967	-958	0.992	1	0.864	1	7157
T11R002029A6	3481	M00761	+	-967	-958	0.989	0.987	1.01	1	7157
T11R002029A6	3481	M01073	+	-226	-209	0.965	0.969	33.3	1.09e-35	3090
T11R00202B45	3481	M00272	+	-552	-543	0.992	1	0.864	1	7157
T11R00202B45	3481	M00761	+	-552	-543	0.989	0.987	1.01	1	7157
T11R00202C96	3481	M00272	+	-215	-206	0.992	1	0.864	1	7157
T11R00202C96	3481	M00761	+	-215	-206	0.989	0.987	1.01	1	7157
T11R00203063	3481	M00924	-	-729	-718	1	1	1.09	1	80612353
T11R00203063	3481	M00517	+	-727	-715	0.961	1	0.762	1	80612353
T11R00203063	3481	M00155	+	-703	-688	0.861	0.924	0.783	1	7026
T11R002030C6	3481	M01118	+	-903	-895	1	1	24.4	3.3e-49	7490
T11R002030C6	3481	M00924	-	-630	-619	1	1	1.09	1	80612353
T11R002030C6	3481	M00517	+	-628	-616	0.961	1	0.762	1	80612353
T11R002030C6	3481	M00155	+	-604	-589	0.861	0.924	0.783	1	7026
T11R0020310A	3481	M01118	+	-835	-827	1	1	24.4	3.3e-49	7490
T11R0020310A	3481	M00924	-	-562	-551	1	1	1.09	1	80612353
T11R0020310A	3481	M00517	+	-560	-548	0.961	1	0.762	1	80612353
T11R0020310A	3481	M00155	+	-536	-521	0.861	0.924	0.783	1	7026
T11R0020313A	3481	M01118	+	-787	-779	1	1	24.4	3.3e-49	7490
T11R0020313A	3481	M00924	-	-514	-503	1	1	1.09	1	80612353
T11R0020313A	3481	M00517	+	-512	-500	0.961	1	0.762	1	80612353
T11R0020313A	3481	M00155	+	-488	-473	0.861	0.924	0.783	1	7026
T11R00203166	3481	M01118	+	-743	-735	1	1	24.4	3.3e-49	7490
T11R00203166	3481	M00924	-	-470	-459	1	1	1.09	1	80612353
T11R00203166	3481	M00517	+	-468	-456	0.961	1	0.762	1	80612353
T11R00203166	3481	M00155	+	-444	-429	0.861	0.924	0.783	1	7026
T11R00203190	3481	M01118	+	-701	-693	1	1	24.4	3.3e-49	7490
T11R00203190	3481	M00924	-	-428	-417	1	1	1.09	1	80612353
T11R00203190	3481	M00517	+	-426	-414	0.961	1	0.762	1	80612353
T11R00203190	3481	M00155	+	-402	-387	0.861	0.924	0.783	1	7026
T11R00203254	3481	M01034	-	-885	-876	0.991	1	3.34	8.82e-08	4609
T11R00203254	3481	M00799	+	-882	-876	1	1	3.31	2.71e-09	4609
T11R00203254	3481	M01118	+	-505	-497	1	1	24.4	3.3e-49	7490
T11R00203254	3481	M00924	-	-232	-221	1	1	1.09	1	80612353
T11R00203254	3481	M00517	+	-230	-218	0.961	1	0.762	1	80612353
T11R00203254	3481	M00155	+	-206	-191	0.861	0.924	0.783	1	7026
T11R002032EE	3481	M01034	-	-731	-722	0.991	1	3.34	8.82e-08	4609
T11R002032EE	3481	M00799	+	-728	-722	1	1	3.31	2.71e-09	4609
T11R002032EE	3481	M01118	+	-351	-343	1	1	24.4	3.3e-49	7490
T11R002032EE	3481	M00924	-	-78	-67	1	1	1.09	1	80612353
T11R002032EE	3481	M00517	+	-76	-64	0.961	1	0.762	1	80612353
T11R002032EE	3481	M00155	+	-52	-37	0.861	0.924	0.783	1	7026
T11R00203460	3481	M00032	-	-770	-761	0.99	1	4.15	7.47e-15	2113
T11R00203460	3481	M01034	-	-361	-352	0.991	1	3.34	8.82e-08	4609
T11R00203460	3481	M00799	+	-358	-352	1	1	3.31	2.71e-09	4609
T11R00203460	3481	M01118	+	19	27	1	1	24.4	3.3e-49	7490
T11R00203490	3481	M00032	-	-722	-713	0.99	1	4.15	7.47e-15	2113
T11R00203490	3481	M01034	-	-313	-304	0.991	1	3.34	8.82e-08	4609
T11R00203490	3481	M00799	+	-310	-304	1	1	3.31	2.71e-09	4609
T11R00203490	3481	M01118	+	67	75	1	1	24.4	3.3e-49	7490
T11R002034D6	3481	M00032	-	-652	-643	0.99	1	4.15	7.47e-15	2113
T11R002034D6	3481	M01034	-	-243	-234	0.991	1	3.34	8.82e-08	4609
T11R002034D6	3481	M00799	+	-240	-234	1	1	3.31	2.71e-09	4609
T11R002034D6	3481	M01118	+	137	145	1	1	24.4	3.3e-49	7490
T11R0020352B	3481	M00032	-	-567	-558	0.99	1	4.15	7.47e-15	2113
T11R0020352B	3481	M01034	-	-158	-149	0.991	1	3.34	8.82e-08	4609
T11R0020352B	3481	M00799	+	-155	-149	1	1	3.31	2.71e-09	4609
T11R0020356B	3481	M00155	+	-950	-935	0.882	0.977	0.783	1	7026
T11R0020356B	3481	M00032	-	-503	-494	0.99	1	4.15	7.47e-15	2113
T11R0020356B	3481	M01034	-	-94	-85	0.991	1	3.34	8.82e-08	4609
T11R0020356B	3481	M00799	+	-91	-85	1	1	3.31	2.71e-09	4609
T11R002035C8	3481	M00155	+	-857	-842	0.882	0.977	0.783	1	7026
T11R002035C8	3481	M00032	-	-410	-401	0.99	1	4.15	7.47e-15	2113
T11R002035C8	3481	M01034	-	-1	8	0.991	1	3.34	8.82e-08	4609
T11R002035C8	3481	M00799	+	2	8	1	1	3.31	2.71e-09	4609
T11R00203EC8	3481	M01118	-	-696	-688	1	1	30.2	2.85e-62	7490
T11R00203EC8	3481	M00972	-	-223	-213	0.99	1	0.322	1	3660
T11R00203EC8	3481	M00155	+	169	184	0.86	0.977	0.783	1	7026
T11R0020417C	3481	M00340	-	-805	-792	0.935	1	1.24	1	2113
T11R0020417C	3481	M00032	-	-802	-793	0.968	0.974	4.15	7.47e-15	2113
T11R0020417C	3481	M01073	+	-475	-458	0.975	1	33.3	1.09e-35	3090
T11R0020417C	3481	M01118	-	-4	4	1	1	30.2	2.85e-62	7490
T11R002048E4	3481	M01118	+	-708	-700	1	1	24.4	3.3e-49	7490
T11R00204A42	3481	M01118	+	-692	-684	1	1	24.4	3.3e-49	7490
T11R00204A42	3481	M01073	-	-686	-669	0.957	0.97	43.3	2.37e-40	3090
T11R00204A42	3481	M01118	+	-358	-350	1	1	24.4	3.3e-49	7490
T11R00DA6EE1	22800	M00789	-	-743	-737	1	1	0.44	1	2626
T11R00DA6EE1	22800	M00777	-	-712	-700	0.993	1	0.86	1	6774
T11R00DA6EE1	22800	M00191	-	-315	-297	0.95	1	1.01	1	2099
T11R00DA6EE1	22800	M00517	-	-151	-139	0.945	0.948	0.542	1	80612353
T11R00DA6EE1	22800	M00063	+	-13	-1	0.964	0.93	0.955	1	3660
T11R00DA6EE1	22800	M00772	-	-12	2	0.995	1	0.314	1	3660
T11R00DA6EE1	22800	M00972	+	-12	-2	1	1	0.249	1	3660
T11R01ED6902	7490	M00956	+	-817	-791	0.892	1	0.754	1	367
T11R01EDFF51	7490	M00724	-	-847	-837	0.985	1	0.186	1	3169
T11R01EDFF51	7490	M00791	+	-847	-835	0.982	1	0.228	1	3169
T11R01EDFF51	7490	M00155	+	-715	-700	0.912	0.924	0.783	1	7026
T11R01EDFF51	7490	M00777	+	-659	-647	0.989	0.994	0.799	1	6774
T11R01EDFF51	7490	M00632	+	-615	-604	0.953	1	0.357	1	2626
T11R01EDFF51	7490	M01034	-	-337	-328	0.991	0.989	3.34	8.82e-08	4609
T11R01EDFF51	7490	M00339	+	76	90	0.931	0.943	1.09	1	2113
T11R01EE8567	7490	M00032	-	-487	-478	0.963	1	4.15	7.47e-15	2113
T11R01EE8567	7490	M00339	-	-399	-385	0.93	1	1.64	0.474	2113
T11R01EE8567	7490	M01073	-	109	126	0.963	1	43.3	2.37e-40	3090
T11R01EE95CF	7490	M01118	-	-772	-764	1	1	30.2	2.85e-62	7490
T11R01EE95CF	7490	M00339	-	-349	-335	0.935	1	1.64	0.474	2113
T11R01EE95CF	7490	M00971	+	-343	-336	1	1	1.35	1	2113
T11R01EE95CF	7490	M00799	-	-316	-310	1	1	3.28	2.75e-09	4609
T11R01EE95CF	7490	M01072	+	-100	-86	0.979	1	129	3.3e-56	3090
T11R01EE9755	7490	M01118	-	-382	-374	1	1	30.2	2.85e-62	7490
T11R01EE9755	7490	M00339	-	41	55	0.935	1	1.64	0.474	2113
T11R01EE9755	7490	M00971	+	47	54	1	1	1.35	1	2113
T11R01EE9755	7490	M00799	-	74	80	1	1	3.28	2.75e-09	4609
T11R03CD2647	572	M00191	+	-981	-963	0.952	1	0.497	1	2099
T11R03CD2647	572	M01118	-	-443	-435	1	1	30.2	2.85e-62	7490
T11R03CD2647	572	M00155	-	-109	-94	0.827	1	0.56	1	7026
T11R03CD2647	572	M01072	-	85	99	0.978	1	201	2.37e-71	3090
T11R03CD89BF	572	M00765	-	-379	-367	0.886	0.917	2.79	0.0693	7026
T11R03CD89BF	572	M00118	+	-76	-63	0.972	1	3.45	1	4609
T11R03CD89BF	572	M00118	-	-76	-63	0.972	1	3.45	1	4609
T11R03CD89BF	572	M01145	+	-75	-64	0.934	1	5.78	1	4609
T11R03CD89BF	572	M01145	-	-75	-64	0.935	1	2.1	1	4609
T11R03CD89BF	572	M01154	+	-75	-64	0.996	1	7.73	0.409	4609
T11R03CD89BF	572	M01154	-	-75	-64	0.964	1	2.34	1	4609
T11R03CD89BF	572	M00799	-	-73	-67	1	1	3.28	2.75e-09	4609
T11R03CD89BF	572	M01034	+	-73	-64	0.998	1	2.74	0.000301	4609
T11R03CD89BF	572	M00799	+	-72	-66	1	1	3.31	2.71e-09	4609
T11R03CD89BF	572	M00724	-	-6	4	0.973	1	0.186	1	3169
T11R03CD89BF	572	M00791	+	-6	6	0.985	1	0.228	1	3169
T11R03E1F2B2	5970	M01072	+	-972	-958	0.978	1	129	3.3e-56	3090
T11R03E1F2B2	5970	M01118	-	-852	-844	1	1	30.2	2.85e-62	7490
T11R03E1F2B2	5970	M01073	+	-357	-340	0.961	1	33.3	1.09e-35	3090
T11R03E1F2B2	5970	M00032	-	-30	-21	0.994	1	4.15	7.47e-15	2113
T11R03E1F2B2	5970	M00762	+	-23	-11	0.907	0.909	0.809	1	7026
T11R03E1F2B2	5970	M00765	-	-23	-11	0.877	0.84	2.79	0.0693	7026
T11R03E1F2D3	5970	M01072	+	-939	-925	0.978	1	129	3.3e-56	3090
T11R03E1F2D3	5970	M01118	-	-819	-811	1	1	30.2	2.85e-62	7490
T11R03E1F2D3	5970	M01073	+	-324	-307	0.961	1	33.3	1.09e-35	3090
T11R03E1F2D3	5970	M00032	-	3	12	0.994	1	4.15	7.47e-15	2113
T11R03E1F2D3	5970	M00762	+	10	22	0.907	0.909	0.809	1	7026
T11R03E1F2D3	5970	M00765	-	10	22	0.877	0.84	2.79	0.0693	7026
T11R03E1F583	5970	M00032	+	-724	-715	0.965	0.974	3.54	3.14e-11	2113
T11R03E1F583	5970	M00339	+	-724	-710	0.943	0.943	1.09	1	2113
T11R03E1F583	5970	M01036	-	-592	-570	0.887	1	0.84	1	7026
T11R03E1F583	5970	M00777	-	-569	-557	0.993	0.994	0.86	1	6774
T11R03E1F583	5970	M01072	+	-251	-237	0.978	1	129	3.3e-56	3090
T11R03E1F583	5970	M01118	-	-131	-123	1	1	30.2	2.85e-62	7490
T11R03E1F5E0	5970	M00032	+	-631	-622	0.965	0.974	3.54	3.14e-11	2113
T11R03E1F5E0	5970	M00339	+	-631	-617	0.943	0.943	1.09	1	2113
T11R03E1F5E0	5970	M01036	-	-499	-477	0.887	1	0.84	1	7026
T11R03E1F5E0	5970	M00777	-	-476	-464	0.993	0.994	0.86	1	6774
T11R03E1F5E0	5970	M01072	+	-158	-144	0.978	1	129	3.3e-56	3090
T11R03E1F5E0	5970	M01118	-	-38	-30	1	1	30.2	2.85e-62	7490
T11R03E1F78A	5970	M00339	-	-631	-617	0.936	1	1.64	0.474	2113
T11R03E1F78A	5970	M00340	-	-629	-616	0.907	1	1.24	1	2113
T11R03E1F78A	5970	M00971	+	-625	-618	1	1	1.35	1	2113
T11R03E1F78A	5970	M00032	+	-205	-196	0.965	0.974	3.54	3.14e-11	2113
T11R03E1F78A	5970	M00339	+	-205	-191	0.943	0.943	1.09	1	2113
T11R03E1F78A	5970	M01036	-	-73	-51	0.887	1	0.84	1	7026
T11R03E1F78A	5970	M00777	-	-50	-38	0.993	0.994	0.86	1	6774
T11R03E2072A	5970	M00340	+	-799	-786	0.971	1	0.829	1	2113
T11R03E2072A	5970	M00032	+	-798	-789	0.978	0.974	3.54	3.14e-11	2113
T11R03E2072A	5970	M00339	+	-798	-784	0.977	1	1.09	1	2113
T11R03E2072A	5970	M00771	-	-797	-786	0.986	1	1.04	1	2113
T11R03E2072A	5970	M00971	-	-797	-790	0.999	1	1.15	1	2113
T11R03E2072A	5970	M00799	+	-763	-757	1	1	3.31	2.71e-09	4609
T11R03E2072A	5970	M01012	-	-610	-593	0.973	0.988	0.199	1	3169
T11R03E2072A	5970	M00481	-	-510	-496	0.902	0.885	1.95	1	367
T11R03E2072A	5970	M01072	-	-494	-480	0.978	1	201	2.37e-71	3090
T11R03E2072A	5970	M01072	-	-384	-370	0.983	1	201	2.37e-71	3090
T11R03E2072A	5970	M01034	-	-125	-116	0.999	0.998	3.34	8.82e-08	4609
T11R03E2072A	5970	M00777	-	-60	-48	0.984	0.984	0.86	1	6774
T11R03E2072A	5970	M00339	-	-58	-44	0.978	1	1.64	0.474	2113
T11R03E2072A	5970	M00340	-	-56	-43	0.967	1	1.24	1	2113
T11R03E2072A	5970	M00771	+	-56	-45	0.983	1	1.26	1	2113
T11R03E2072A	5970	M00032	-	-53	-44	0.972	0.974	4.15	7.47e-15	2113
T11R03E2072A	5970	M00971	+	-52	-45	0.999	1	1.35	1	2113
T11R03E2072A	5970	M00194	+	76	89	0.94	1	2.45	1	4790
T11R03E2072A	5970	M00194	-	77	90	0.948	1	1.7	1	4790
T11R03E25271	5970	M00632	+	-952	-941	0.927	0.907	0.357	1	2626
T11R03E25271	5970	M00032	-	-904	-895	0.984	1	4.15	7.47e-15	2113
T11R03E25271	5970	M00481	-	-572	-558	0.931	0.89	1.95	1	367
T11R03E25271	5970	M00339	-	-537	-523	0.937	1	1.64	0.474	2113
T11R03E25271	5970	M00340	+	-384	-371	0.948	1	0.829	1	2113
T11R03E25271	5970	M00032	+	-383	-374	0.978	0.974	3.54	3.14e-11	2113
T11R03E25271	5970	M00339	+	-383	-369	0.962	1	1.09	1	2113
T11R03E25271	5970	M00771	-	-382	-371	0.977	1	1.04	1	2113
T11R03E25271	5970	M00971	-	-382	-375	0.999	1	1.15	1	2113
T11R03E25271	5970	M00965	-	-133	-117	0.881	1	0.878	1	70265914
T11R03E25271	5970	M00155	-	25	40	0.899	1	0.56	1	7026
T11R03E25271	5970	M00761	+	151	160	0.982	0.977	1.01	1	7157
T11R03E285CB	5970	M00777	+	-161	-149	0.996	1	0.799	1	6774
T11R03E285CB	5970	M00774	+	51	66	0.998	1	1.44	1	59704790
T11R03E285CB	5970	M00194	-	54	67	0.976	0.962	1.7	1	4790
T11R03E285CB	5970	M00052	-	56	65	0.99	1	2.05	1	5970
T11R03E285CB	5970	M00054	-	56	65	0.984	0.972	1.59	1	5970
T11R03E287FD	5970	M00517	+	-850	-838	0.975	1	0.762	1	80612353
T11R03E287FD	5970	M00517	-	-850	-838	0.958	0.968	0.542	1	80612353
T11R03E29B2D	5970	M00340	+	-998	-985	0.93	1	0.829	1	2113
T11R03E29B2D	5970	M00032	+	-997	-988	0.973	0.974	3.54	3.14e-11	2113
T11R03E29B2D	5970	M00339	+	-997	-983	0.955	1	1.09	1	2113
T11R03E29B2D	5970	M00771	-	-996	-985	0.974	1	1.04	1	2113
T11R03E29B2D	5970	M00971	-	-996	-989	0.999	1	1.15	1	2113
T11R03E29B2D	5970	M00517	+	-866	-854	0.94	0.946	0.762	1	80612353
T11R03E29B2D	5970	M01034	-	-671	-662	0.999	0.998	3.34	8.82e-08	4609
T11R03E29B2D	5970	M00191	-	-393	-375	0.956	1	1.01	1	2099
T11R03E29B2D	5970	M00155	-	-226	-211	0.842	1	0.56	1	7026
T11R03E29B2D	5970	M00339	-	-174	-160	0.931	1	1.64	0.474	2113
T11R03E29B2D	5970	M00971	+	-168	-161	1	1	1.35	1	2113
T11R03E29C52	5970	M00340	+	-705	-692	0.93	1	0.829	1	2113
T11R03E29C52	5970	M00032	+	-704	-695	0.973	0.974	3.54	3.14e-11	2113
T11R03E29C52	5970	M00339	+	-704	-690	0.955	1	1.09	1	2113
T11R03E29C52	5970	M00771	-	-703	-692	0.974	1	1.04	1	2113
T11R03E29C52	5970	M00971	-	-703	-696	0.999	1	1.15	1	2113
T11R03E29C52	5970	M00517	+	-573	-561	0.94	0.946	0.762	1	80612353
T11R03E29C52	5970	M01034	-	-378	-369	0.999	0.998	3.34	8.82e-08	4609
T11R03E29C52	5970	M00191	-	-100	-82	0.956	1	1.01	1	2099
T11R03E29C52	5970	M00155	-	67	82	0.842	1	0.56	1	7026
T11R03E29C52	5970	M00339	-	119	133	0.931	1	1.64	0.474	2113
T11R03E29C52	5970	M00971	+	125	132	1	1	1.35	1	2113
T11R03E29DFF	5970	M00340	+	-276	-263	0.93	1	0.829	1	2113
T11R03E29DFF	5970	M00032	+	-275	-266	0.973	0.974	3.54	3.14e-11	2113
T11R03E29DFF	5970	M00339	+	-275	-261	0.955	1	1.09	1	2113
T11R03E29DFF	5970	M00771	-	-274	-263	0.974	1	1.04	1	2113
T11R03E29DFF	5970	M00971	-	-274	-267	0.999	1	1.15	1	2113
T11R03E29DFF	5970	M00517	+	-144	-132	0.94	0.946	0.762	1	80612353
T11R03E29DFF	5970	M01034	-	51	60	0.999	0.998	3.34	8.82e-08	4609
T11R03E2A066	5970	M00791	+	-921	-909	0.972	1	0.228	1	3169
T11R03E2A066	5970	M00965	-	-797	-781	0.881	1	0.878	1	70265914
T11R03E2A904	5970	M00339	-	-744	-730	0.932	1	1.64	0.474	2113
T11R03E2A904	5970	M00517	+	-659	-647	0.952	0.968	0.762	1	80612353
T11R03E2A904	5970	M00517	-	-659	-647	0.975	1	0.542	1	80612353
T11R03E2A904	5970	M00924	+	-656	-645	0.986	1	0.641	1	80612353
T11R03E2A904	5970	M00517	+	-622	-610	0.966	0.968	0.762	1	80612353
T11R03E2A904	5970	M00517	-	-622	-610	0.951	1	0.542	1	80612353
T11R03E2A904	5970	M00517	+	-581	-569	0.955	0.968	0.762	1	80612353
T11R03E2A904	5970	M00517	-	-581	-569	0.95	1	0.542	1	80612353
T11R03E2A904	5970	M00924	+	-578	-567	0.986	1	0.641	1	80612353
T11R03E2A904	5970	M00447	-	-446	-432	0.883	0.939	0.614	1	367
T11R03E2A904	5970	M00517	+	-435	-423	0.944	0.946	0.762	1	80612353
T11R03E2A904	5970	M00517	+	-316	-304	0.948	0.968	0.762	1	80612353
T11R03E2A904	5970	M00517	-	-316	-304	0.972	1	0.542	1	80612353
T11R03E2A904	5970	M01073	-	-128	-111	0.959	1	43.3	2.37e-40	3090
T11R03E62FF5	8061	M00339	-	-875	-861	0.978	1	1.64	0.474	2113
T11R03E62FF5	8061	M00340	-	-873	-860	0.974	1	1.24	1	2113
T11R03E62FF5	8061	M00771	+	-873	-862	0.989	1	1.26	1	2113
T11R03E62FF5	8061	M00032	-	-870	-861	0.973	0.974	4.15	7.47e-15	2113
T11R03E62FF5	8061	M00971	+	-869	-862	0.999	1	1.35	1	2113
T11R03E62FF5	8061	M00777	+	-743	-731	0.995	1	0.799	1	6774
T11R03E62FF5	8061	M00223	-	-738	-730	0.984	1	1.3	1	6774
T11R03E62FF5	8061	M00194	+	-266	-253	0.946	1	2.45	1	4790
T11R03E62FF5	8061	M00632	-	52	63	0.948	1	0.507	1	2626
T11R03E633A6	8061	M00155	+	-939	-924	0.885	1	0.783	1	7026
T11R03E633A6	8061	M00340	-	-326	-313	0.904	1	1.24	1	2113
T11R03E633A6	8061	M01118	-	-258	-250	1	1	30.2	2.85e-62	7490
T11R03E633A6	8061	M00965	+	-125	-109	0.88	1	0.906	1	70265914
T11R03E633A6	8061	M01036	+	-120	-98	0.884	1	0.833	1	7026
T11R03E633A6	8061	M00765	+	-115	-103	0.899	1	1.33	1	7026
T11R03E633A6	8061	M00339	-	70	84	0.978	1	1.64	0.474	2113
T11R03E633A6	8061	M00340	-	72	85	0.974	1	1.24	1	2113
T11R03E633A6	8061	M00771	+	72	83	0.989	1	1.26	1	2113
T11R03E633A6	8061	M00032	-	75	84	0.973	0.974	4.15	7.47e-15	2113
T11R03E633A6	8061	M00971	+	76	83	0.999	1	1.35	1	2113
T11R03E64C33	8061	M00032	+	-629	-620	0.972	0.974	3.54	3.14e-11	2113
T11R03E64C33	8061	M00339	+	-629	-615	0.95	1	1.09	1	2113
T11R03E64C33	8061	M00771	-	-628	-617	0.979	1	1.04	1	2113
T11R03E64C33	8061	M00971	-	-628	-621	0.999	1	1.15	1	2113
T11R03E64C33	8061	M00339	+	-272	-258	0.936	1	1.09	1	2113
T11R03E64C33	8061	M00971	-	-271	-264	1	1	1.15	1	2113
T11R03E64C33	8061	M00924	-	-6	5	0.992	1	1.09	1	80612353
T11R03E64C33	8061	M00517	+	-4	8	0.989	1	0.762	1	80612353
T11R03E64C33	8061	M00517	-	-4	8	0.943	0.968	0.542	1	80612353
T11R03E64C33	8061	M00034	-	35	54	0.813	1	2.53	1	7157
T11R03E64C33	8061	M00223	-	61	69	0.976	1	1.3	1	6774
T11R041FE5C0	220064	M00799	-	-963	-957	1	1	3.28	2.75e-09	4609
T11R041FE5C0	220064	M00799	+	-962	-956	1	1	3.31	2.71e-09	4609
T11R041FE5C0	220064	M01034	-	-833	-824	0.992	1	3.34	8.82e-08	4609
T11R041FE5C0	220064	M01118	+	-54	-46	1	1	24.4	3.3e-49	7490
T11R041FE5C0	220064	M00032	-	-13	-4	0.984	1	4.15	7.47e-15	2113
T11R041FE5C0	220064	M00032	+	-9	0	0.995	1	3.54	3.14e-11	2113
T11R0421678A	2249	M01072	-	-550	-536	0.985	1	201	2.37e-71	3090
T11R0421678A	2249	M00965	+	-49	-33	0.878	1	0.906	1	70265914
T11R042213BE	2248	M01118	+	-834	-826	1	1	24.4	3.3e-49	7490
T11R042213BE	2248	M00956	-	-297	-271	0.901	1	0.628	1	367
T11R042213BE	2248	M00032	-	-68	-59	0.968	1	4.15	7.47e-15	2113
T11R042214B5	2248	M01118	-	-846	-838	1	1	30.2	2.85e-62	7490
T11R042214B5	2248	M01118	-	-771	-763	1	1	30.2	2.85e-62	7490
T11R042214B5	2248	M01118	-	-759	-751	1	1	30.2	2.85e-62	7490
T11R042214B5	2248	M01118	+	-587	-579	1	1	24.4	3.3e-49	7490
T11R042214B5	2248	M00956	-	-50	-24	0.901	1	0.628	1	367
T11R042214B5	2248	M00032	-	179	188	0.968	1	4.15	7.47e-15	2113
T11R0615F78D	4319	M00724	-	-443	-433	0.979	0.972	0.186	1	3169
T11R0615F78D	4319	M00791	+	-443	-431	0.972	0.977	0.228	1	3169
T11R0615F78D	4319	M01012	+	-133	-116	0.973	1	0.332	1	3169
T11R0615F78D	4319	M00791	-	-130	-118	0.986	1	0.395	1	3169
T11R0615F78D	4319	M00724	+	-128	-118	1	1	0.277	1	3169
T11R06170D96	4312	M00791	-	-706	-694	0.983	1	0.395	1	3169
T11R06170D96	4312	M01012	+	-705	-688	0.969	1	0.332	1	3169
T11R06170D96	4312	M00724	+	-704	-694	0.965	1	0.277	1	3169
T11R06170D96	4312	M00791	-	-702	-690	0.983	1	0.395	1	3169
T11R06170D96	4312	M01012	+	-701	-684	0.97	1	0.332	1	3169
T11R06170D96	4312	M00724	+	-700	-690	0.965	1	0.277	1	3169
T11R06170D96	4312	M00791	-	-698	-686	0.983	1	0.395	1	3169
T11R06170D96	4312	M01012	+	-697	-680	0.983	1	0.332	1	3169
T11R06170D96	4312	M00724	+	-696	-686	0.965	1	0.277	1	3169
T11R06170D96	4312	M00791	-	-694	-682	0.99	1	0.395	1	3169
T11R06170D96	4312	M00724	+	-692	-682	1	1	0.277	1	3169
T11R06170D96	4312	M00777	+	-602	-590	0.993	1	0.799	1	6774
T11R06170D96	4312	M00191	+	-299	-281	0.956	1	0.497	1	2099
T11R06170D96	4312	M00172	-	-136	-126	0.985	1	0.578	1	2353
T11R06170D96	4312	M00924	-	-75	-64	0.992	1	1.09	1	80612353
T11R06170D96	4312	M00517	+	-73	-61	0.99	1	0.762	1	80612353
T11R06170D96	4312	M00517	-	-73	-61	0.94	0.968	0.542	1	80612353
T11R06613608	6588	M00340	-	-876	-863	0.923	1	1.24	1	2113
T11R06613608	6588	M00155	+	-549	-534	0.851	0.767	0.783	1	7026
T11R06613608	6588	M00965	+	-541	-525	0.881	0.813	0.906	1	70265914
T11R06613608	6588	M00971	+	-439	-432	1	1	1.35	1	2113
T11R06613608	6588	M00791	-	-346	-334	0.976	0.977	0.395	1	3169
T11R06613608	6588	M00724	+	-344	-334	0.97	0.972	0.277	1	3169
T11R06613608	6588	M00972	-	-146	-136	0.99	1	0.322	1	3660
T11R06B93E1D	1813	M01073	+	-892	-875	0.961	1	33.3	1.09e-35	3090
T11R06B93E1D	1813	M00340	-	-786	-773	0.91	1	1.24	1	2113
T11R06B93E1D	1813	M00155	-	-638	-623	0.838	1	0.56	1	7026
T11R06B93E1D	1813	M00632	-	-530	-519	0.916	0.845	0.507	1	2626
T11R06B93E1D	1813	M00791	-	-103	-91	0.973	0.977	0.395	1	3169
T11R06B93E1D	1813	M00777	-	-90	-78	0.989	0.994	0.86	1	6774
T11R06D3E861	23705	M01012	-	-926	-909	0.971	1	0.199	1	3169
T11R06D3E861	23705	M00724	-	-924	-914	0.973	1	0.186	1	3169
T11R06D3E861	23705	M00791	+	-924	-912	0.985	1	0.228	1	3169
T11R06D3E861	23705	M00517	+	-849	-837	0.943	0.946	0.762	1	80612353
T11R06D3E861	23705	M00632	-	-633	-622	0.928	0.907	0.507	1	2626
T11R06D3EAA0	23705	M00791	-	-741	-729	0.983	1	0.395	1	3169
T11R06D3EAA0	23705	M01012	+	-740	-723	0.983	1	0.332	1	3169
T11R06D3EAA0	23705	M00724	+	-739	-729	0.965	1	0.277	1	3169
T11R06D3EAA0	23705	M00791	-	-737	-725	0.995	1	0.395	1	3169
T11R06D3EAA0	23705	M00724	+	-735	-725	0.991	1	0.277	1	3169
T11R06D3EAA0	23705	M00791	-	-644	-632	0.983	1	0.395	1	3169
T11R06D3EAA0	23705	M00724	+	-642	-632	0.965	1	0.277	1	3169
T11R06D3EAA0	23705	M00791	-	-484	-472	0.966	1	0.395	1	3169
T11R06D3EAA0	23705	M01012	-	-351	-334	0.971	1	0.199	1	3169
T11R06D3EAA0	23705	M00724	-	-349	-339	0.973	1	0.186	1	3169
T11R06D3EAA0	23705	M00791	+	-349	-337	0.985	1	0.228	1	3169
T11R06D3EAA0	23705	M00517	+	-274	-262	0.943	0.946	0.762	1	80612353
T11R06D3EAA0	23705	M00632	-	-58	-47	0.928	0.907	0.507	1	2626
T11R06D3F6E4	23705	M00155	+	-198	-183	0.893	0.901	0.783	1	7026
T11R06D4332F	23705	M00340	+	-941	-928	0.905	1	0.829	1	2113
T11R06D4332F	23705	M00972	-	-376	-366	0.992	1	0.322	1	3660
T11R06D47061	23705	M00972	-	-593	-583	0.992	1	0.322	1	3660
T11R06D47061	23705	M00339	-	-402	-388	0.953	1	1.64	0.474	2113
T11R06D47061	23705	M00340	-	-400	-387	0.944	1	1.24	1	2113
T11R06D47061	23705	M00771	+	-400	-389	0.98	1	1.26	1	2113
T11R06D47061	23705	M00032	-	-397	-388	0.973	0.974	4.15	7.47e-15	2113
T11R06D47061	23705	M00971	+	-396	-389	0.999	1	1.35	1	2113
T11R06D47061	23705	M00340	-	-274	-261	0.903	1	1.24	1	2113
T11R06D47061	23705	M00791	+	9	21	0.973	1	0.228	1	3169
T11R06D4836D	23705	M00340	+	-697	-684	0.912	1	0.829	1	2113
T11R06D4836D	23705	M00339	+	-696	-682	0.933	1	1.09	1	2113
T11R06D4836D	23705	M00172	-	-221	-211	0.987	1	0.578	1	2353
T11R06D4836D	23705	M00761	-	-167	-158	0.981	1	1.21	1	7157
T11R06D49057	23705	M00632	-	-723	-712	0.936	0.907	0.507	1	2626
T11R06D49057	23705	M00340	+	-292	-279	0.953	1	0.829	1	2113
T11R06D49057	23705	M00339	+	-291	-277	0.954	1	1.09	1	2113
T11R06D49057	23705	M00789	-	-251	-245	1	1	0.44	1	2626
T11R06D49057	23705	M00789	+	-44	-38	1	1	0.451	1	2626
T11R06D61CCF	23705	M00517	+	-780	-768	0.947	1	0.762	1	80612353
T11R06D61CCF	23705	M00340	+	-327	-314	0.916	1	0.829	1	2113
T11R06D61CCF	23705	M00339	+	-326	-312	0.943	1	1.09	1	2113
T11R06D61CCF	23705	M00971	-	-325	-318	1	1	1.15	1	2113
T11R06D61CCF	23705	M00155	+	-256	-241	0.833	1	0.783	1	7026
T11R06D61CCF	23705	M01012	+	-161	-144	0.971	1	0.332	1	3169
T11R06D62634	23705	M00724	-	-951	-941	0.977	1	0.186	1	3169
T11R06D62634	23705	M00791	+	-951	-939	0.992	1	0.228	1	3169
T11R06D62634	23705	M00956	+	-681	-655	0.894	1	0.754	1	367
T11R06D62634	23705	M00632	+	-654	-643	0.946	1	0.357	1	2626
T11R06D62634	23705	M00724	-	-384	-374	0.976	1	0.186	1	3169
T11R06D62634	23705	M00791	+	-384	-372	0.987	1	0.228	1	3169
T11R06D72BAE	23705	M00777	+	-933	-921	0.99	0.994	0.799	1	6774
T11R06D72BAE	23705	M00632	-	-890	-879	0.974	1	0.507	1	2626
T11R06D72BAE	23705	M00447	+	-762	-748	0.88	1	0.41	1	367
T11R06D72BAE	23705	M00632	-	-325	-314	0.935	0.884	0.507	1	2626
T11R06D72BAE	23705	M00632	-	-23	-12	0.93	0.907	0.507	1	2626
T11R071318F9	4162	M00777	+	-634	-622	0.996	1	0.799	1	6774
T11R071318F9	4162	M00223	-	-629	-621	0.984	1	1.3	1	6774
T11R071318F9	4162	M01072	-	-203	-189	0.984	1	201	2.37e-71	3090
T11R071318F9	4162	M01034	+	158	167	0.996	0.998	2.74	0.000301	4609
T11R079EA343	2113	M01012	+	-974	-957	0.983	1	0.332	1	3169
T11R079EA343	2113	M00791	-	-971	-959	0.99	1	0.395	1	3169
T11R079EA343	2113	M00724	+	-969	-959	1	1	0.277	1	3169
T11R079EA343	2113	M00191	-	-933	-915	0.946	1	1.01	1	2099
T11R079F5247	2113	M00172	+	-783	-773	0.99	1	1.11	1	2353
T11R079F5247	2113	M00632	-	-662	-651	0.913	0.907	0.507	1	2626
T11R079F5247	2113	M00517	+	-523	-511	0.971	1	0.762	1	80612353
T11R079F5247	2113	M00517	-	-523	-511	0.952	0.968	0.542	1	80612353
T11R079F5247	2113	M00777	+	-210	-198	1	1	0.799	1	6774
T11R079F5247	2113	M00777	-	-114	-102	0.997	1	0.86	1	6774
T11R079F8EB4	2113	M00517	-	-735	-723	0.976	1	0.542	1	80612353
T11R079F8EB4	2113	M00155	-	-690	-675	0.862	0.905	0.56	1	7026
T11R079F8EB4	2113	M01118	-	-179	-171	1	1	30.2	2.85e-62	7490
T11R079F8EDC	2113	M00517	-	-695	-683	0.976	1	0.542	1	80612353
T11R079F8EDC	2113	M00155	-	-650	-635	0.862	0.905	0.56	1	7026
T11R079F8EDC	2113	M01118	-	-139	-131	1	1	30.2	2.85e-62	7490
T04F0066F188	6286	M00517	-	-766	-754	0.979	1	0.542	1	80612353
T04F0066F188	6286	M00155	-	-325	-310	0.863	0.905	0.56	1	7026
T04F0066F188	6286	M00172	-	-318	-308	0.99	1	0.578	1	2353
T04F0066F188	6286	M00339	-	-89	-75	0.957	1	1.64	0.474	2113
T04F0066F188	6286	M00340	-	-87	-74	0.925	1	1.24	1	2113
T04F0066F188	6286	M00771	+	-87	-76	0.976	1	1.26	1	2113
T04F0066F188	6286	M00032	-	-84	-75	0.973	0.974	4.15	7.47e-15	2113
T04F0066F188	6286	M00971	+	-83	-76	0.999	1	1.35	1	2113
T04F0066F188	6286	M00340	-	180	193	0.906	1	1.24	1	2113
T04F0270493D	7345	M00965	+	-556	-540	0.895	0.954	0.906	1	70265914
T04F0270493D	7345	M00155	+	-409	-394	0.825	0.901	0.783	1	7026
T04F0270493D	7345	M00447	+	-308	-294	0.89	1	0.41	1	367
T04F0270493D	7345	M00340	+	112	125	0.904	1	0.829	1	2113
T04F0270E766	7345	M00953	+	-975	-949	0.899	1	1.26	1	367
T04F0270E766	7345	M00956	+	-975	-949	0.912	1	0.754	1	367
T04F0270E766	7345	M00956	-	-836	-810	0.902	1	0.628	1	367
T04F0270E766	7345	M00632	-	-537	-526	0.949	1	0.507	1	2626
T04F0270E971	7345	M01118	+	-295	-287	1	1	24.4	3.3e-49	7490
T04F0270E971	7345	M00799	-	-30	-24	1	1	3.28	2.75e-09	4609
T04F0270E971	7345	M01072	+	98	112	0.981	1	129	3.3e-56	3090
T04F034A92C1	3815	M01118	-	-764	-756	1	1	30.2	2.85e-62	7490
T04F034A92C1	3815	M00322	+	-713	-704	0.999	1	56.5	2.65e-09	4609
T04F034A92C1	3815	M01034	-	-384	-375	0.993	0.998	3.34	8.82e-08	4609
T04F034A92C1	3815	M01034	-	119	128	0.995	0.998	3.34	8.82e-08	4609
T04F042C10ED	7364	M00340	+	-868	-855	0.916	1	0.829	1	2113
T04F042C10ED	7364	M00339	+	-867	-853	0.96	1	1.09	1	2113
T04F042C10ED	7364	M00771	-	-866	-855	0.976	1	1.04	1	2113
T04F042C10ED	7364	M00971	-	-866	-859	1	1	1.15	1	2113
T04F042C10ED	7364	M00632	+	-172	-161	0.941	0.884	0.357	1	2626
T04F042C10ED	7364	M00339	+	42	56	0.931	0.943	1.09	1	2113
T04F04754026	3576	M00155	+	-919	-904	0.831	0.924	0.783	1	7026
T04F04754026	3576	M00789	+	-343	-337	1	1	0.451	1	2626
T04F04754026	3576	M00517	+	-316	-304	0.977	1	0.762	1	80612353
T04F04754026	3576	M00517	-	-316	-304	0.942	0.968	0.542	1	80612353
T04F04754026	3576	M00172	-	-315	-305	0.995	1	0.578	1	2353
T04F04754026	3576	M00339	-	-251	-237	0.952	1	1.64	0.474	2113
T04F04754026	3576	M00340	-	-249	-236	0.934	1	1.24	1	2113
T04F04754026	3576	M00971	+	-245	-238	1	1	1.35	1	2113
T04F0475467C	3576	M00956	-	-770	-744	0.908	1	0.628	1	367
T04F0475467C	3576	M00765	-	-556	-544	0.899	1	2.79	0.0693	7026
T04F0475467C	3576	M00765	+	-332	-320	0.876	0.884	1.33	1	7026
T04F0475BDBE	3576	M00956	+	-869	-843	0.911	1	0.754	1	367
T04F0475BDBE	3576	M00632	-	-851	-840	0.924	0.884	0.507	1	2626
T04F0475BDBE	3576	M00789	-	-659	-653	1	1	0.44	1	2626
T04F0475BDBE	3576	M00789	-	-423	-417	1	1	0.44	1	2626
T04F0475BDBE	3576	M00339	+	-150	-136	0.93	1	1.09	1	2113
T04F0475BDBE	3576	M00517	+	-140	-128	0.956	0.968	0.762	1	80612353
T04F0475BDBE	3576	M00517	-	-140	-128	0.974	1	0.542	1	80612353
T04F0475BDBE	3576	M00925	+	-138	-130	1	1	0.496	1	80612353
T04F0475BDBE	3576	M00926	-	-138	-131	1	1	0.172	1	80612353
T04F0475BDBE	3576	M00924	+	-137	-126	0.986	1	0.641	1	80612353
T04F0475BDBE	3576	M00052	+	-92	-83	0.986	1	3.4	1	5970
T04F0475BDBE	3576	M00632	-	126	137	0.921	0.907	0.507	1	2626
T04F047F457E	2069	M00340	+	-706	-693	0.912	1	0.829	1	2113
T04F047F457E	2069	M00339	+	-705	-691	0.939	1	1.09	1	2113
T04F047F457E	2069	M00632	+	-589	-578	0.928	0.907	0.357	1	2626
T04F047F457E	2069	M00340	+	-585	-572	0.916	1	0.829	1	2113
T04F047F457E	2069	M00339	-	-137	-123	0.941	1	1.64	0.474	2113
T04F047F457E	2069	M00340	-	-135	-122	0.935	1	1.24	1	2113
T04F047F457E	2069	M00771	+	-135	-124	0.973	1	1.26	1	2113
T04F047F457E	2069	M00032	-	-132	-123	0.973	0.974	4.15	7.47e-15	2113
T04F047F457E	2069	M00971	+	-131	-124	0.999	1	1.35	1	2113
T04F047F457E	2069	M00632	-	3	14	0.93	0.907	0.507	1	2626
T04F047F5C4C	2069	M00339	-	-834	-820	0.943	1	1.64	0.474	2113
T04F047F5C4C	2069	M00789	+	-140	-134	1	1	0.451	1	2626
T04F047F5CF9	2069	M00789	+	-313	-307	1	1	0.451	1	2626
T04F054FCCF2	6696	M00632	-	-296	-285	0.924	0.907	0.507	1	2626
T04F054FCCF2	6696	M00777	+	-29	-17	0.993	1	0.799	1	6774
T04F062D7027	4790	M01012	+	-760	-743	0.977	1	0.332	1	3169
T04F062D7027	4790	M00791	-	-757	-745	0.966	1	0.395	1	3169
T04F062D7027	4790	M00155	+	-556	-541	0.838	0.833	0.783	1	7026
T04F062D7027	4790	M00339	-	74	88	0.951	1	1.64	0.474	2113
T04F062D7027	4790	M00340	-	76	89	0.921	1	1.24	1	2113
T04F062D7027	4790	M00771	+	76	87	0.985	1	1.26	1	2113
T04F062D70B7	4790	M01012	+	-904	-887	0.977	1	0.332	1	3169
T04F062D70B7	4790	M00791	-	-901	-889	0.966	1	0.395	1	3169
T04F062D70B7	4790	M00155	+	-700	-685	0.838	0.833	0.783	1	7026
T04F062D70B7	4790	M00339	-	-70	-56	0.951	1	1.64	0.474	2113
T04F062D70B7	4790	M00340	-	-68	-55	0.921	1	1.24	1	2113
T04F062D70B7	4790	M00771	+	-68	-57	0.985	1	1.26	1	2113
T04F062D70B7	4790	M00976	+	180	188	0.999	1	185	6.96e-28	3091
T04F062D7106	4790	M01012	+	-983	-966	0.977	1	0.332	1	3169
T04F062D7106	4790	M00791	-	-980	-968	0.966	1	0.395	1	3169
T04F062D7106	4790	M00155	+	-779	-764	0.838	0.833	0.783	1	7026
T04F062D7106	4790	M00339	-	-149	-135	0.951	1	1.64	0.474	2113
T04F062D7106	4790	M00340	-	-147	-134	0.921	1	1.24	1	2113
T04F062D7106	4790	M00771	+	-147	-136	0.985	1	1.26	1	2113
T04F062D7106	4790	M00976	+	101	109	0.999	1	185	6.96e-28	3091
T04F062D7106	4790	M00194	+	147	160	0.979	1	2.45	1	4790
T04F062D7106	4790	M00774	-	148	163	0.995	1	2.83	1	59704790
T04F062D7106	4790	M00052	+	149	158	1	1	3.4	1	5970
T04F062D7106	4790	M00054	+	149	158	1	1	1.8	1	5970
T04F062D7106	4790	M00340	+	160	173	0.947	1	0.829	1	2113
T04F062D7106	4790	M00032	+	161	170	0.971	0.974	3.54	3.14e-11	2113
T04F062D7106	4790	M00339	+	161	175	0.969	1	1.09	1	2113
T04F062D7106	4790	M00771	-	162	173	0.989	1	1.04	1	2113
T04F062D7106	4790	M00971	-	162	169	0.999	1	1.15	1	2113
T04F062D71CC	4790	M00155	+	-977	-962	0.838	0.833	0.783	1	7026
T04F062D71CC	4790	M00339	-	-347	-333	0.951	1	1.64	0.474	2113
T04F062D71CC	4790	M00340	-	-345	-332	0.921	1	1.24	1	2113
T04F062D71CC	4790	M00771	+	-345	-334	0.985	1	1.26	1	2113
T04F062D71CC	4790	M00976	+	-97	-89	0.999	1	185	6.96e-28	3091
T04F062D71CC	4790	M00194	+	-51	-38	0.979	1	2.45	1	4790
T04F062D71CC	4790	M00774	-	-50	-35	0.995	1	2.83	1	59704790
T04F062D71CC	4790	M00052	+	-49	-40	1	1	3.4	1	5970
T04F062D71CC	4790	M00054	+	-49	-40	1	1	1.8	1	5970
T04F062D71CC	4790	M00340	+	-38	-25	0.947	1	0.829	1	2113
T04F062D71CC	4790	M00032	+	-37	-28	0.971	0.974	3.54	3.14e-11	2113
T04F062D71CC	4790	M00339	+	-37	-23	0.969	1	1.09	1	2113
T04F062D71CC	4790	M00771	-	-36	-25	0.989	1	1.04	1	2113
T04F062D71CC	4790	M00971	-	-36	-29	0.999	1	1.15	1	2113
T04F062D71CC	4790	M00771	-	22	33	0.972	1	1.04	1	2113
T04F062D72C1	4790	M00339	-	-592	-578	0.951	1	1.64	0.474	2113
T04F062D72C1	4790	M00340	-	-590	-577	0.921	1	1.24	1	2113
T04F062D72C1	4790	M00771	+	-590	-579	0.985	1	1.26	1	2113
T04F062D72C1	4790	M00976	+	-342	-334	0.999	1	185	6.96e-28	3091
T04F062D72C1	4790	M00194	+	-296	-283	0.979	1	2.45	1	4790
T04F062D72C1	4790	M00774	-	-295	-280	0.995	1	2.83	1	59704790
T04F062D72C1	4790	M00052	+	-294	-285	1	1	3.4	1	5970
T04F062D72C1	4790	M00054	+	-294	-285	1	1	1.8	1	5970
T04F062D72C1	4790	M00340	+	-283	-270	0.947	1	0.829	1	2113
T04F062D72C1	4790	M00032	+	-282	-273	0.971	0.974	3.54	3.14e-11	2113
T04F062D72C1	4790	M00339	+	-282	-268	0.969	1	1.09	1	2113
T04F062D72C1	4790	M00771	-	-281	-270	0.989	1	1.04	1	2113
T04F062D72C1	4790	M00971	-	-281	-274	0.999	1	1.15	1	2113
T04F062D72C1	4790	M00771	-	-223	-212	0.972	1	1.04	1	2113
T04F062D741B	4790	M00339	-	-938	-924	0.951	1	1.64	0.474	2113
T04F062D741B	4790	M00340	-	-936	-923	0.921	1	1.24	1	2113
T04F062D741B	4790	M00771	+	-936	-925	0.985	1	1.26	1	2113
T04F062D741B	4790	M00976	+	-688	-680	0.999	1	185	6.96e-28	3091
T04F062D741B	4790	M00194	+	-642	-629	0.979	1	2.45	1	4790
T04F062D741B	4790	M00774	-	-641	-626	0.995	1	2.83	1	59704790
T04F062D741B	4790	M00052	+	-640	-631	1	1	3.4	1	5970
T04F062D741B	4790	M00054	+	-640	-631	1	1	1.8	1	5970
T04F062D741B	4790	M00340	+	-629	-616	0.947	1	0.829	1	2113
T04F062D741B	4790	M00032	+	-628	-619	0.971	0.974	3.54	3.14e-11	2113
T04F062D741B	4790	M00339	+	-628	-614	0.969	1	1.09	1	2113
T04F062D741B	4790	M00771	-	-627	-616	0.989	1	1.04	1	2113
T04F062D741B	4790	M00971	-	-627	-620	0.999	1	1.15	1	2113
T04F062D741B	4790	M00771	-	-569	-558	0.972	1	1.04	1	2113
T04F062D741B	4790	M00322	-	-125	-116	0.978	1	36.7	1.02e-10	4609
T04F062D741B	4790	M00971	+	-68	-61	1	1	1.35	1	2113
T04F062D741B	4790	M00032	-	26	35	0.982	1	4.15	7.47e-15	2113
T04F062E2E23	4790	M01118	-	-9	-1	1	1	30.2	2.85e-62	7490
T04F062E359F	4790	M01034	+	-320	-311	0.993	0.998	2.74	0.000301	4609
T04F062E359F	4790	M00172	-	47	57	0.994	1	0.578	1	2353
T04F062E359F	4790	M00155	-	154	169	0.827	0.924	0.56	1	7026
T04F062E9997	4790	M00339	-	-665	-651	0.931	1	1.64	0.474	2113
T04F062E9997	4790	M00971	+	-659	-652	1	1	1.35	1	2113
T04F062E9997	4790	M00191	+	-540	-522	0.951	1	0.497	1	2099
T04F062E9997	4790	M00777	+	113	125	0.985	0.984	0.799	1	6774
T04F080119EB	57575	M00032	+	-858	-849	0.971	1	3.54	3.14e-11	2113
T04F080119EB	57575	M01073	+	-858	-841	0.959	1	33.3	1.09e-35	3090
T04F080119EB	57575	M00172	-	-621	-611	0.985	1	0.578	1	2353
T04F080124E9	57575	M00322	-	-166	-157	0.99	1	36.7	1.02e-10	4609
T04F080124E9	57575	M00481	-	-48	-34	0.898	0.896	1.95	1	367
T04F08012578	57575	M00322	-	-309	-300	0.99	1	36.7	1.02e-10	4609
T04F08012578	57575	M00481	-	-191	-177	0.898	0.896	1.95	1	367
T04F080126B3	57575	M00322	-	-624	-615	0.99	1	36.7	1.02e-10	4609
T04F080126B3	57575	M00481	-	-506	-492	0.898	0.896	1.95	1	367
T04F080126B3	57575	M00191	+	37	55	0.95	1	0.497	1	2099
T04R0350F74B	3791	M00155	+	-625	-610	0.865	1	0.783	1	7026
T04R0350F74B	3791	M00956	-	-467	-441	0.887	1	0.628	1	367
T04R0350F74B	3791	M00956	-	50	76	0.906	1	0.628	1	367
T04R0350F74B	3791	M00447	-	56	70	0.921	1	0.614	1	367
T04R0350F74B	3791	M00191	-	92	110	0.969	1	1.01	1	2099
T04R0359787E	10874	M00447	-	-786	-772	0.897	1	0.614	1	367
T04R0508FC8E	10855	M00447	-	-931	-917	0.896	0.899	0.614	1	367
T04R0508FC8E	10855	M00799	+	-339	-333	1	1	3.31	2.71e-09	4609
T04R0508FC8E	10855	M00191	+	-202	-184	0.948	1	0.497	1	2099
T04R0508FC8E	10855	M01072	-	-150	-136	0.98	1	201	2.37e-71	3090
T04R0508FC8E	10855	M00340	+	-10	3	0.911	1	0.829	1	2113
T04R0508FC8E	10855	M00339	+	-9	5	0.952	1	1.09	1	2113
T04R0508FC8E	10855	M00971	-	-8	-1	1	1	1.15	1	2113
T04R07397A5D	4085	M00032	-	-944	-935	0.968	1	4.15	7.47e-15	2113
T04R07397A5D	4085	M00517	+	-789	-777	0.959	1	0.762	1	80612353
T04R07397A5D	4085	M00517	-	-789	-777	0.947	0.968	0.542	1	80612353
T04R07397A5D	4085	M00032	-	-675	-666	0.995	1	4.15	7.47e-15	2113
T04R07397A5D	4085	M01036	-	-598	-576	0.901	0.927	0.84	1	7026
T04R07397A5D	4085	M00976	-	-476	-468	0.999	1	114	1.58e-13	3091
T04R07397A5D	4085	M00797	+	-60	-47	0.981	1	16.7	0.00142	3091
T04R07650DCD	11162	M00777	+	-585	-573	0.992	0.994	0.799	1	6774
T04R07650DCD	11162	M00032	-	-498	-489	0.992	1	4.15	7.47e-15	2113
T04R07650DCD	11162	M00223	-	-346	-338	0.973	0.956	1.3	1	6774
T04R07650DCD	11162	M01036	-	-46	-24	0.888	1	0.84	1	7026
T04R07650DCD	11162	M00797	+	103	116	0.979	1	16.7	0.00142	3091
T04R093C09C4	6423	M00517	+	-913	-901	0.965	1	0.762	1	80612353
T04R093C09C4	6423	M00517	-	-913	-901	0.942	0.968	0.542	1	80612353
T04R093C09C4	6423	M00925	-	-911	-903	1	1	0.455	1	80612353
T04R093C09C4	6423	M00926	+	-910	-903	1	1	0.505	1	80612353
T04R093C09C4	6423	M00632	+	-648	-637	0.92	0.907	0.357	1	2626
T04R093C09C4	6423	M01073	+	-383	-366	0.957	1	33.3	1.09e-35	3090
T04R093C09C4	6423	M00791	-	-305	-293	0.973	1	0.395	1	3169
T04R0B0F2DF0	3660	M00517	+	-428	-416	0.974	1	0.762	1	80612353
T04R0B0F2DF0	3660	M00517	-	-428	-416	0.963	0.968	0.542	1	80612353
T04R0B0F2DF0	3660	M00925	-	-426	-418	1	1	0.455	1	80612353
T04R0B0F2DF0	3660	M00926	+	-425	-418	1	1	0.505	1	80612353
T04R0B0F2DF0	3660	M00924	-	-379	-368	0.99	1	1.09	1	80612353
T04R0B0F2DF0	3660	M00517	+	-377	-365	0.96	1	0.762	1	80612353
T04R0B0F2DF0	3660	M00517	-	-377	-365	0.953	0.968	0.542	1	80612353
T04R0B0F2DF0	3660	M00925	-	-375	-367	0.997	1	0.455	1	80612353
T04R0B0F2DF0	3660	M01034	-	-372	-363	0.998	1	3.34	8.82e-08	4609
T04R0B0F2DF0	3660	M00799	+	-369	-363	1	1	3.31	2.71e-09	4609
T04R0B0F2DF0	3660	M00340	+	44	57	0.912	1	0.829	1	2113
T04R0B0F2DF0	3660	M00339	+	45	59	0.953	1	1.09	1	2113
T04R0B0F2DF0	3660	M00971	-	46	53	1	1	1.15	1	2113
T04R0B108190	3660	M01072	+	-875	-861	0.982	1	129	3.3e-56	3090
T04R0B108190	3660	M01118	-	-685	-677	1	1	30.2	2.85e-62	7490
T04R0B108190	3660	M00481	+	-592	-578	0.909	0.89	1.22	1	367
T04R0B108190	3660	M00339	-	-176	-162	0.94	1	1.64	0.474	2113
T04R0B108190	3660	M01118	-	73	81	1	1	30.2	2.85e-62	7490
T04R0B108190	3660	M01073	-	84	101	0.968	1	43.3	2.37e-40	3090
T04R0B108190	3660	M01072	-	87	101	0.977	1	201	2.37e-71	3090
T04R0B108190	3660	M00765	+	163	175	0.877	0.917	1.33	1	7026
T04R0B1083F4	3660	M00052	+	-998	-989	0.983	1	3.4	1	5970
T04R0B1083F4	3660	M00054	+	-998	-989	0.967	0.944	1.8	1	5970
T04R0B1083F4	3660	M00155	+	-701	-686	0.893	1	0.783	1	7026
T04R0B1083F4	3660	M00972	-	-482	-472	0.996	1	0.322	1	3660
T04R0B1083F4	3660	M01072	+	-263	-249	0.982	1	129	3.3e-56	3090
T04R0B1083F4	3660	M01118	-	-73	-65	1	1	30.2	2.85e-62	7490
T04R0B1083F4	3660	M00481	+	20	34	0.909	0.89	1.22	1	367
T04R0B1084F8	3660	M00972	+	-963	-953	0.993	1	0.249	1	3660
T04R0B1084F8	3660	M00225	+	-952	-932	0.855	1	1.32	1	6774
T04R0B1084F8	3660	M00225	-	-952	-932	0.841	0.775	1.37	1	6774
T04R0B1084F8	3660	M00791	+	-828	-816	0.97	1	0.228	1	3169
T04R0B1084F8	3660	M00052	+	-738	-729	0.983	1	3.4	1	5970
T04R0B1084F8	3660	M00054	+	-738	-729	0.967	0.944	1.8	1	5970
T04R0B1084F8	3660	M00155	+	-441	-426	0.893	1	0.783	1	7026
T04R0B1084F8	3660	M00972	-	-222	-212	0.996	1	0.322	1	3660
T04R0B1084F8	3660	M01072	+	-3	11	0.982	1	129	3.3e-56	3090
T04R0B1084F8	3660	M01118	-	187	195	1	1	30.2	2.85e-62	7490
T04R0B1085C5	3660	M01073	+	-916	-899	0.98	1	33.3	1.09e-35	3090
T04R0B1085C5	3660	M00466	-	-842	-831	0.98	1	12.7	0.347	3091
T04R0B1085C5	3660	M00466	+	-840	-829	0.98	1	10.2	1	3091
T04R0B1085C5	3660	M00799	-	-839	-833	1	1	3.28	2.75e-09	4609
T04R0B1085C5	3660	M00799	+	-838	-832	1	1	3.31	2.71e-09	4609
T04R0B1085C5	3660	M00972	+	-758	-748	0.993	1	0.249	1	3660
T04R0B1085C5	3660	M00225	+	-747	-727	0.855	1	1.32	1	6774
T04R0B1085C5	3660	M00225	-	-747	-727	0.841	0.775	1.37	1	6774
T04R0B1085C5	3660	M00791	+	-623	-611	0.97	1	0.228	1	3169
T04R0B1085C5	3660	M00052	+	-533	-524	0.983	1	3.4	1	5970
T04R0B1085C5	3660	M00054	+	-533	-524	0.967	0.944	1.8	1	5970
T04R0B1085C5	3660	M00155	+	-236	-221	0.893	1	0.783	1	7026
T04R0B1085C5	3660	M00972	-	-17	-7	0.996	1	0.322	1	3660
T04R0B1F0C3B	256309	M00034	+	-955	-936	0.728	0.86	2.02	1	7157
T04R0B1F0C3B	256309	M00034	-	-955	-936	0.743	0.57	2.53	1	7157
T04R0B1F0C3B	256309	M01073	+	-388	-371	0.958	1	33.3	1.09e-35	3090
T04R0B1F2FAC	256309	M00972	-	-877	-867	0.993	1	0.322	1	3660
T04R0B1F2FAC	256309	M00724	-	-622	-612	0.978	0.972	0.186	1	3169
T04R0B1F2FAC	256309	M00791	+	-622	-610	0.97	0.977	0.228	1	3169
T04R0B1F2FAC	256309	M00517	+	-581	-569	0.943	0.968	0.762	1	80612353
T04R0B1F2FAC	256309	M00517	-	-581	-569	0.972	1	0.542	1	80612353
T04R0B1F2FAC	256309	M00925	+	-579	-571	0.997	1	0.496	1	80612353
T04R0B1F2FAC	256309	M00924	+	-578	-567	0.99	1	0.641	1	80612353
T04R0B1F2FAC	256309	M00632	+	-100	-89	0.936	1	0.357	1	2626
T06F00723C69	1832	M00225	+	-309	-289	0.896	1	1.32	1	6774
T06F00723C69	1832	M00225	-	-309	-289	0.871	0.908	1.37	1	6774
T06F00723C69	1832	M00223	-	-303	-295	0.973	0.956	1.3	1	6774
T06F00723C69	1832	M00340	+	-302	-289	0.929	1	0.829	1	2113
T06F00723C69	1832	M00032	+	-301	-292	0.971	0.974	3.54	3.14e-11	2113
T06F00723C69	1832	M00339	+	-301	-287	0.957	1	1.09	1	2113
T06F00723C69	1832	M00771	-	-300	-289	0.98	1	1.04	1	2113
T06F00723C69	1832	M00971	-	-300	-293	0.999	1	1.15	1	2113
T06F00723C69	1832	M00225	-	-234	-214	0.837	0.915	1.37	1	6774
T06F00723C69	1832	M00223	+	-228	-220	0.973	0.956	1.61	1	6774
T06F00723E68	1832	M00225	+	-820	-800	0.896	1	1.32	1	6774
T06F00723E68	1832	M00225	-	-820	-800	0.871	0.908	1.37	1	6774
T06F00723E68	1832	M00223	-	-814	-806	0.973	0.956	1.3	1	6774
T06F00723E68	1832	M00340	+	-813	-800	0.929	1	0.829	1	2113
T06F00723E68	1832	M00032	+	-812	-803	0.971	0.974	3.54	3.14e-11	2113
T06F00723E68	1832	M00339	+	-812	-798	0.957	1	1.09	1	2113
T06F00723E68	1832	M00771	-	-811	-800	0.98	1	1.04	1	2113
T06F00723E68	1832	M00971	-	-811	-804	0.999	1	1.15	1	2113
T06F00723E68	1832	M00225	-	-745	-725	0.837	0.915	1.37	1	6774
T06F00723E68	1832	M00223	+	-739	-731	0.973	0.956	1.61	1	6774
T06F00723E68	1832	M01072	+	51	65	0.98	1	129	3.3e-56	3090
T06F00723F08	1832	M00225	+	-980	-960	0.896	1	1.32	1	6774
T06F00723F08	1832	M00225	-	-980	-960	0.871	0.908	1.37	1	6774
T06F00723F08	1832	M00223	-	-974	-966	0.973	0.956	1.3	1	6774
T06F00723F08	1832	M00340	+	-973	-960	0.929	1	0.829	1	2113
T06F00723F08	1832	M00032	+	-972	-963	0.971	0.974	3.54	3.14e-11	2113
T06F00723F08	1832	M00339	+	-972	-958	0.957	1	1.09	1	2113
T06F00723F08	1832	M00771	-	-971	-960	0.98	1	1.04	1	2113
T06F00723F08	1832	M00971	-	-971	-964	0.999	1	1.15	1	2113
T06F00723F08	1832	M00225	-	-905	-885	0.837	0.915	1.37	1	6774
T06F00723F08	1832	M00223	+	-899	-891	0.973	0.956	1.61	1	6774
T06F00723F08	1832	M01072	+	-109	-95	0.98	1	129	3.3e-56	3090
T06F00725A7D	1832	M01012	+	-304	-287	0.97	1	0.332	1	3169
T06F00725A7D	1832	M00155	+	-246	-231	0.836	0.82	0.783	1	7026
T06F00725A7D	1832	M01012	+	-195	-178	0.97	1	0.332	1	3169
T06F00725A7D	1832	M00791	+	-157	-145	0.982	1	0.228	1	3169
T06F00726DD1	1832	M00155	+	-796	-781	0.84	0.767	0.783	1	7026
T06F00726DD1	1832	M00632	-	-321	-310	0.922	1	0.507	1	2626
T06F00726DD1	1832	M00339	-	-292	-278	0.938	1	1.64	0.474	2113
T06F00726DD1	1832	M00340	-	-290	-277	0.926	1	1.24	1	2113
T06F00726DD1	1832	M00777	+	-159	-147	0.996	1	0.799	1	6774
T06F0072A944	1832	M00340	-	-971	-958	0.933	1	1.24	1	2113
T06F0072A944	1832	M00340	-	-921	-908	0.903	1	1.24	1	2113
T06F0072A944	1832	M00632	-	-505	-494	0.919	0.907	0.507	1	2626
T06F0072A944	1832	M00517	-	-455	-443	0.941	0.946	0.542	1	80612353
T06F0072A944	1832	M00172	+	-262	-252	0.989	1	1.11	1	2353
T06F0072A99C	1832	M00632	-	-593	-582	0.919	0.907	0.507	1	2626
T06F0072A99C	1832	M00517	-	-543	-531	0.941	0.946	0.542	1	80612353
T06F0072A99C	1832	M00172	+	-350	-340	0.989	1	1.11	1	2353
T06F0072B44E	1832	M00481	+	-982	-968	0.899	0.881	1.22	1	367
T06F0072B44E	1832	M00481	-	-982	-968	0.922	0.981	1.95	1	367
T06F0072BEE6	1832	M00340	+	86	99	0.942	1	0.829	1	2113
T06F0072BEE6	1832	M00339	+	87	101	0.931	1	1.09	1	2113
T06F0072D137	1832	M01012	+	-307	-290	0.969	0.988	0.332	1	3169
T06F0072D137	1832	M00777	+	-216	-204	0.991	0.994	0.799	1	6774
T06F0072D137	1832	M00340	-	-78	-65	0.903	1	1.24	1	2113
T06F0072D137	1832	M00632	+	-51	-40	0.918	0.907	0.357	1	2626
T06F0072D254	1832	M01012	+	-592	-575	0.969	0.988	0.332	1	3169
T06F0072D254	1832	M00777	+	-501	-489	0.991	0.994	0.799	1	6774
T06F0072D254	1832	M00340	-	-363	-350	0.903	1	1.24	1	2113
T06F0072D254	1832	M00632	+	-336	-325	0.918	0.907	0.357	1	2626
T06F0072D436	1832	M00777	+	-983	-971	0.991	0.994	0.799	1	6774
T06F0072D436	1832	M00340	-	-845	-832	0.903	1	1.24	1	2113
T06F0072D436	1832	M00632	+	-818	-807	0.918	0.907	0.357	1	2626
T06F0072D436	1832	M00481	-	-85	-71	0.908	0.981	1.95	1	367
T06F0072DE67	1832	M00339	-	-972	-958	0.938	1	1.64	0.474	2113
T06F0072DE67	1832	M00971	+	-966	-959	1	1	1.35	1	2113
T06F0072DE67	1832	M00155	-	-149	-134	0.873	0.977	0.56	1	7026
T06F0072DE67	1832	M00191	+	30	48	0.955	1	0.497	1	2099
T06F0072E1BB	1832	M00191	+	-822	-804	0.955	1	0.497	1	2099
T06F0072E1BB	1832	M00155	+	-522	-507	0.841	0.909	0.783	1	7026
T06F0072E1BB	1832	M00965	-	141	157	0.884	1	0.878	1	70265914
T06F0072E1F6	1832	M00191	+	-881	-863	0.955	1	0.497	1	2099
T06F0072E1F6	1832	M00155	+	-581	-566	0.841	0.909	0.783	1	7026
T06F0072E1F6	1832	M00965	-	82	98	0.884	1	0.878	1	70265914
T06F0072E4CD	1832	M00965	-	-645	-629	0.884	1	0.878	1	70265914
T06F0072E4CD	1832	M00339	-	-434	-420	0.955	1	1.64	0.474	2113
T06F0072E4CD	1832	M00340	-	-432	-419	0.928	1	1.24	1	2113
T06F0072E4CD	1832	M00971	+	-428	-421	1	1	1.35	1	2113
T06F0072E4CD	1832	M00340	+	-154	-141	0.903	1	0.829	1	2113
T06F0072E4CD	1832	M00191	+	54	72	0.947	1	0.497	1	2099
T06F0074D841	654	M00965	-	-960	-944	0.885	0.813	0.878	1	70265914
T06F0074D841	654	M00632	-	-824	-813	0.957	1	0.507	1	2626
T06F0074D841	654	M00956	+	-702	-676	0.907	1	0.754	1	367
T06F0074D841	654	M00032	-	-111	-102	0.992	1	4.15	7.47e-15	2113
T06F0074D841	654	M01012	+	-35	-18	0.972	1	0.332	1	3169
T06F0074D841	654	M00724	+	-30	-20	0.968	1	0.277	1	3169
T06F0074D841	654	M00632	-	48	59	0.93	0.907	0.507	1	2626
T06F00750E23	654	M00953	+	-963	-937	0.863	1	1.26	1	367
T06F00750E23	654	M00956	+	-963	-937	0.881	1	0.754	1	367
T06F00750E23	654	M00789	+	-705	-699	1	1	0.451	1	2626
T06F00750E23	654	M00777	-	-680	-668	0.988	0.994	0.86	1	6774
T06F00750E23	654	M00799	-	-450	-444	1	1	3.28	2.75e-09	4609
T06F00750E23	654	M01034	+	-450	-441	0.998	1	2.74	0.000301	4609
T06F00750E23	654	M00777	-	-192	-180	0.987	0.994	0.86	1	6774
T06F00750E23	654	M00976	+	190	198	0.998	1	185	6.96e-28	3091
T06F00750E5F	654	M00789	+	-765	-759	1	1	0.451	1	2626
T06F00750E5F	654	M00777	-	-740	-728	0.988	0.994	0.86	1	6774
T06F00750E5F	654	M00799	-	-510	-504	1	1	3.28	2.75e-09	4609
T06F00750E5F	654	M01034	+	-510	-501	0.998	1	2.74	0.000301	4609
T06F00750E5F	654	M00777	-	-252	-240	0.987	0.994	0.86	1	6774
T06F00750E5F	654	M00976	+	130	138	0.998	1	185	6.96e-28	3091
T06F007686F4	654	M00797	-	-822	-809	0.971	1	7.21	1	3091
T06F007686F4	654	M00034	-	-402	-383	0.734	0.879	2.53	1	7157
T06F007686F4	654	M00191	-	-342	-324	0.946	1	1.01	1	2099
T06F007686F4	654	M00632	-	-178	-167	0.924	0.884	0.507	1	2626
T06F0076E486	654	M01118	-	-297	-289	1	1	30.2	2.85e-62	7490
T06F0076E486	654	M00632	-	164	175	0.951	1	0.507	1	2626
T06F01CA0AC1	3105	M00155	-	-644	-629	0.824	0.977	0.56	1	7026
T06F01CA0AC1	3105	M00063	+	-338	-326	0.983	1	0.955	1	3660
T06F01CA0AC1	3105	M00972	+	-337	-327	0.996	1	0.249	1	3660
T06F01CA0AC1	3105	M00632	-	-296	-285	0.935	0.907	0.507	1	2626
T06F01CA0AC1	3105	M00054	+	-132	-123	0.964	0.944	1.8	1	5970
T06F01CA0AC1	3105	M00976	-	25	33	1	1	114	1.58e-13	3091
T06F01CA0AFB	3105	M00155	-	-702	-687	0.824	0.977	0.56	1	7026
T06F01CA0AFB	3105	M00063	+	-396	-384	0.983	1	0.955	1	3660
T06F01CA0AFB	3105	M00972	+	-395	-385	0.996	1	0.249	1	3660
T06F01CA0AFB	3105	M00632	-	-354	-343	0.935	0.907	0.507	1	2626
T06F01CA0AFB	3105	M00054	+	-190	-181	0.964	0.944	1.8	1	5970
T06F01CA0AFB	3105	M00976	-	-33	-25	1	1	114	1.58e-13	3091
T06F01CA1741	3105	M00194	-	-828	-815	0.94	1	1.7	1	4790
T06F01CA1741	3105	M00632	-	-661	-650	0.939	1	0.507	1	2626
T06F01CA1741	3105	M01036	+	-53	-31	0.928	1	0.833	1	7026
T06F01D5E951	203068	M00972	+	-862	-852	0.992	1	0.249	1	3660
T06F01D5E951	203068	M00972	-	-646	-636	0.986	0.976	0.322	1	3660
T06F01D5E951	203068	M00965	-	-540	-524	0.942	1	0.878	1	70265914
T06F01D5E951	203068	M00340	-	-388	-375	0.911	1	1.24	1	2113
T06F01D5E951	203068	M00339	-	-2	12	0.936	1	1.64	0.474	2113
T06F01D5E951	203068	M00340	-	0	13	0.909	1	1.24	1	2113
T06F01D85CE7	780	M00155	-	-680	-665	0.885	0.811	0.56	1	7026
T06F01D85CE7	780	M00339	+	-404	-390	0.948	1	1.09	1	2113
T06F01D85CE7	780	M01072	-	-27	-13	0.979	1	201	2.37e-71	3090
T06F01D85D98	780	M00155	-	-857	-842	0.885	0.811	0.56	1	7026
T06F01D85D98	780	M00339	+	-581	-567	0.948	1	1.09	1	2113
T06F01D85D98	780	M01072	-	-204	-190	0.979	1	201	2.37e-71	3090
T06F01D86475	780	M00517	-	-959	-947	0.988	1	0.542	1	80612353
T06F01D86475	780	M01034	-	-761	-752	0.996	0.998	3.34	8.82e-08	4609
T06F01D86475	780	M00054	+	-464	-455	0.98	0.972	1.8	1	5970
T06F01D86475	780	M00054	-	-464	-455	0.964	1	1.59	1	5970
T06F01D86475	780	M00194	-	-173	-160	0.946	1	1.7	1	4790
T06F01D86475	780	M00155	+	-57	-42	0.833	1	0.783	1	7026
T06F01D8696B	780	M00339	-	-932	-918	0.964	1	1.64	0.474	2113
T06F01D8696B	780	M00340	-	-930	-917	0.939	1	1.24	1	2113
T06F01D8696B	780	M00032	-	-927	-918	0.977	0.974	4.15	7.47e-15	2113
T06F01D8696B	780	M00971	+	-926	-919	0.999	1	1.35	1	2113
T06F01D8696B	780	M00953	+	-831	-805	0.884	1	1.26	1	367
T06F01D8696B	780	M00956	+	-831	-805	0.878	1	0.754	1	367
T06F01D8696B	780	M00777	-	-158	-146	0.996	1	0.86	1	6774
T06F01D86ACE	780	M00777	-	-513	-501	0.996	1	0.86	1	6774
T06F01D86B39	780	M00777	-	-620	-608	0.996	1	0.86	1	6774
T06F01E390EE	199	M00340	+	-912	-899	0.905	1	0.829	1	2113
T06F01E390EE	199	M00777	-	-871	-859	0.994	0.994	0.86	1	6774
T06F01E390EE	199	M00191	+	-783	-765	0.944	1	0.497	1	2099
T06F01E390EE	199	M00466	+	-730	-719	0.972	1	10.2	1	3091
T06F01E390EE	199	M00799	-	-729	-723	1	1	3.28	2.75e-09	4609
T06F01E390EE	199	M00799	+	-728	-722	1	1	3.31	2.71e-09	4609
T06F01E390EE	199	M00789	+	-575	-569	1	1	0.451	1	2626
T06F01E390EE	199	M01012	-	-546	-529	0.983	1	0.199	1	3169
T06F01E390EE	199	M00724	-	-544	-534	0.991	1	0.186	1	3169
T06F01E390EE	199	M00791	+	-544	-532	0.965	1	0.228	1	3169
T06F0230D425	1026	M01072	-	-994	-980	0.979	1	201	2.37e-71	3090
T06F0230D425	1026	M00223	+	-683	-675	1	1	1.61	1	6774
T06F0230D425	1026	M00032	+	-681	-672	0.984	1	3.54	3.14e-11	2113
T06F0230D425	1026	M00777	+	-547	-535	0.996	1	0.799	1	6774
T06F0230D425	1026	M00481	-	-197	-183	0.902	0.896	1.95	1	367
T06F029D06FA	7422	M00155	+	-652	-637	0.843	1	0.783	1	7026
T06F029D06FA	7422	M00517	+	-578	-566	0.94	0.948	0.762	1	80612353
T06F029D06FA	7422	M01036	-	105	127	0.905	1	0.84	1	7026
T06F029D06FA	7422	M00765	-	110	122	0.895	0.917	2.79	0.0693	7026
T06F029D086D	7422	M00517	+	-949	-937	0.94	0.948	0.762	1	80612353
T06F029D086D	7422	M01036	-	-266	-244	0.905	1	0.84	1	7026
T06F029D086D	7422	M00765	-	-261	-249	0.895	0.917	2.79	0.0693	7026
T06F029D086D	7422	M00965	+	-134	-118	0.882	0.954	0.906	1	70265914
T06F029D086D	7422	M00797	-	-133	-120	0.979	1	7.21	1	3091
T06F029D086D	7422	M00155	+	-39	-24	0.825	0.882	0.783	1	7026
T06F029D0926	7422	M01036	-	-451	-429	0.905	1	0.84	1	7026
T06F029D0926	7422	M00765	-	-446	-434	0.895	0.917	2.79	0.0693	7026
T06F029D0926	7422	M00965	+	-319	-303	0.882	0.954	0.906	1	70265914
T06F029D0926	7422	M00797	-	-318	-305	0.979	1	7.21	1	3091
T06F029D0926	7422	M00155	+	-224	-209	0.825	0.882	0.783	1	7026
T06F029D0B5D	7422	M00965	+	-886	-870	0.882	0.954	0.906	1	70265914
T06F029D0B5D	7422	M00797	-	-885	-872	0.979	1	7.21	1	3091
T06F029D0B5D	7422	M00155	+	-791	-776	0.825	0.882	0.783	1	7026
T06F029D0B5D	7422	M01118	+	-107	-99	1	1	24.4	3.3e-49	7490
T06F029D0CB6	7422	M01118	+	-452	-444	1	1	24.4	3.3e-49	7490
T06F029D100B	7422	M00797	+	-608	-595	0.976	1	16.7	0.00142	3091
T06F029D100B	7422	M00976	+	-601	-593	0.999	1	185	6.96e-28	3091
T06F029D100B	7422	M00976	+	-546	-538	0.998	1	185	6.96e-28	3091
T06F029D100B	7422	M01118	-	-511	-503	1	1	30.2	2.85e-62	7490
T06F029D100B	7422	M00466	-	-427	-416	1	1	12.7	0.347	3091
T06F029D100B	7422	M01118	-	-239	-231	1	1	30.2	2.85e-62	7490
T06F029D100B	7422	M01072	+	-50	-36	0.977	1	129	3.3e-56	3090
T06F029D100B	7422	M01118	+	-38	-30	1	1	24.4	3.3e-49	7490
T06F029D100B	7422	M01073	+	-24	-7	0.959	0.97	33.3	1.09e-35	3090
T06F029D100B	7422	M01073	+	43	60	0.967	1	33.3	1.09e-35	3090
T06F029D100B	7422	M01118	+	84	92	1	1	24.4	3.3e-49	7490
T06F046F912C	135228	M00976	+	-255	-247	0.998	1	185	6.96e-28	3091
T06F046F912C	135228	M01034	+	-167	-158	0.993	0.998	2.74	0.000301	4609
T06F046F912C	135228	M00777	+	34	46	0.991	1	0.799	1	6774
T06F046F9158	135228	M00976	+	-299	-291	0.998	1	185	6.96e-28	3091
T06F046F9158	135228	M01034	+	-211	-202	0.993	0.998	2.74	0.000301	4609
T06F046F9158	135228	M00777	+	-10	2	0.991	1	0.799	1	6774
T06F0470348E	135228	M00924	-	-652	-641	0.986	1	1.09	1	80612353
T06F0470348E	135228	M00517	+	-650	-638	0.973	1	0.762	1	80612353
T06F0470348E	135228	M00517	-	-650	-638	0.955	0.968	0.542	1	80612353
T06F0470348E	135228	M00925	-	-648	-640	1	1	0.455	1	80612353
T06F0470348E	135228	M00926	+	-647	-640	1	1	0.505	1	80612353
T06F0470348E	135228	M00225	+	-339	-319	0.863	1	1.32	1	6774
T06F0470348E	135228	M00225	-	-339	-319	0.851	1	1.37	1	6774
T06F0470348E	135228	M00223	+	-333	-325	0.973	0.956	1.61	1	6774
T06F0470348E	135228	M00340	+	-247	-234	0.904	1	0.829	1	2113
[truncated: 1,321 more rows]
