# Supplementary material for: Identification of estrogen responsive genes using esophageal squamous cell carcinoma (ESCC) as a model
Source: BMC Syst Biol. 2012 Oct 26;6:135. doi: 10.1186/1752-0509-6-135 (PMC3495646; doi:10.1186/1752-0509-6-135)
Supplement: Additional file 7 — Ranked list of putative estrogen responsive ESCC genes. Appendix VII.xls contains a ranked list of putative estrogen response ESCC genes based on the number of cTFBSs mapped the promoter. [file 1752-0509-6-135-S7.xls]

## Sheet: rankedC2_by_cTFBS (2)
Ranked list of putative estrogen responsive ESCC genes
Gene_Symbols	Entrez ID	No. of cTFBS mapping to the promoter
LOXL2	4017	44
AKAP13	11214	44
TIMP2	7077	43
CDC25B	994	33
MUC2	4583	33
CRLF1	9244	27
VIM	7431	27
MUC5B	727897	22
MMP2	4313	22
SRP54	6729	18
MUC4	4585	18
DSP	1832	18
GPR56	9289	16
CSTB	1476	16
BMP6	654	15
HIC1	3090	15
PRDM2	7799	12
TGM2	7052	12
CALR	811	10
XRCC5	7520	10
FHIT	2272	10
ACTN4	81	9
RELA	5970	9
DNMT1	1786	9
SBNO1	55206	8
MDM2	4193	7
FGFR4	2264	7
WNT7B	7477	5
NFKB1	4790	5
EPHA2	1969	5
RAB11A	8766	4
GPX3	2878	4
